# Supplementary material for: A Marfan syndrome gene expression phenotype in cultured skin fibroblasts
Source: BMC Genomics. 2007 Sep 12;8:319. doi: 10.1186/1471-2164-8-319 (PMC2174953; doi:10.1186/1471-2164-8-319)
Supplement: Additional file 1 — Statistical analysis of the normalized array data. The data provided represent the statistical analysis of the normalized data from the array subjects identified (A) in Table 1. [file 1471-2164-8-319-S1.xls]

## Sheet: ALLmfsVSunaffected
Title	Acc	UGCluster	Symbol	Taq	ave MFS	ave. unAff	unlogged MFS	unlogged Una	ttest	ratio MFS/UC	qvalue
Human elastin gene; partial cds and partial 3'UTR	AA459308	Hs.252418	ELN	Y	1.5433	2.06712	34.9379	116.713	1.55187e-10	0.299349	2.18951e-08
Alpha-1 type 3 collagen	T98612	Hs.443625	COL3A1		2.80493	3.18707	638.168	1538.4	1.02208e-05	0.414825	0.000205853
Homo sapiens homeodomain protein (OG12) mRNA; complete cds	AA479928	Hs.55967	SHOX2		1.76103	2.13821	57.6813	137.472	1.06813e-15	0.419587	1.12959e-12
Homo sapiens TEB4 protein mRNA; complete cds	H67086	Hs.432862	MARCH-VI		3.32036	3.62785	2091.04	4244.71	5.63503e-12	0.492621	4.96794e-09
Human SWI/SNF complex 60 KDa subunit (BAF60b) mRNA; complete cds	AA478436	Hs.250581	SMARCD2		3.18519	3.47172	1531.75	2962.95	2.79197e-08	0.516967	5.98786e-06
Fibrillin 1 (Marfan syndrome)	AA418674	Hs.146447	FBN1	Y	2.09178	2.3672	123.533	232.916	1.71915e-12	0.530376	2.52047e-10
Collagen; type I; alpha-2	AA490172	Hs.489142	COL1A2	Y	3.56386	3.81835	3663.19	6581.94	4.85532e-07	0.556551	4.47903e-06
CAMP-RESPONSE ELEMENT BINDING PROTEIN	H12320	Hs.516646	CREB1		2.28511	2.52997	192.799	338.82	6.40124e-08	0.569032	1.96145e-05
Isocitrate dehydrogenase 2 (NADP+); mitochondrial	AA679907	Hs.513141	IDH2		1.99993	2.23086	99.9839	170.162	9.89338e-06	0.587581	5.84986e-05
Breast cancer 1; early onset	H90415	Hs.194143	BRCA1		1.85517	2.08185	71.6417	120.74	6.35855e-11	0.593353	8.69108e-09
CGMP-DEPENDENT PROTEIN KINASE; BETA ISOZYME	AA668959	Hs.2689	PRKG1		2.08402	2.30715	121.344	202.838	1.20869e-11	0.598231	4.87186e-09
Homo sapiens DNA recombination and repair protein hNgs1 (hNGS1) mRNA; complete cds	R92124	Hs.192649	MRE11A		1.75519	1.97553	56.9108	94.5212	6.81945e-09	0.602096	6.17743e-07
Human death receptor 3 (DR3) mRNA; complete cds	W71984	Data not found			1.80281	2.02208	63.5058	105.215	5.3924e-16	0.603584	2.48719e-11
Human v-erbA related ear-2 gene	AA666180	Hs.466148	NR2F6		2.93326	3.15228	857.551	1419.96	1.20007e-05	0.603925	0.000578737
Homo sapiens meltrin-L precursor (ADAM12) mRNA; complete cds	AA190508	Hs.386283	ADAM12		1.64837	1.86507	44.5008	73.2945	1.07112e-11	0.60715	5.08199e-09
STRESS-ACTIVATED PROTEIN KINASE JNK1	T94169	Hs.522924	MAPK8		2.04468	2.25802	110.837	181.143	8.38331e-12	0.611875	1.33868e-09
Collagen; type II; alpha 1 (primary osteoarthritis; spondyloepiphyseal dysplasia; congenital)	N66737	Hs.408182	COL2A1		1.8463	2.05723	70.1936	114.085	2.79186e-05	0.615274	0.000552315
Homo sapiens carbonic anhydrase precursor (CA 12) mRNA; complete cds	AA171613	Hs.210995	CA12		2.48013	2.69103	302.085	490.944	4.77817e-05	0.615315	0.00189812
Homo sapiens nucleolar autoantigen No55 mRNA; complete cds	W81191	Hs.446459	SC65		2.25893	2.4685	181.521	294.102	3.73322e-08	0.617203	1.9472e-05
Homo sapiens GDNF family receptor alpha 2 (GFRalpha2) mRNA; complete cds	H05619	Hs.441202	GFRA2		1.92027	2.12945	83.2286	134.725	2.52332e-09	0.617765	5.00408e-07
Inhibin; beta A (activin A; activin AB alpha polypeptide)	N27159	Hs.28792	INHBA	Y	1.85943	2.06667	72.348	116.592	6.87808e-13	0.620524	3.47691e-10
U1 snRNP 70K protein	R02346	Hs.467097	SNRP70		1.72062	1.92455	52.5554	84.0527	1.87853e-09	0.625268	3.24729e-07
NUCLEOLYSIN TIA-1	AA427664	Hs.516075	TIA1		1.91745	2.11962	82.6892	131.709	2.93101e-07	0.627816	5.0605e-06
Homo sapiens regulator of G protein signaling RGS12 (RGS) mRNA; complete cds	AA158244	Hs.527061	RGS12		1.68976	1.89043	48.9504	77.7025	6.80355e-13	0.629972	6.26188e-10
PROBABLE G PROTEIN-COUPLED RECEPTOR LCR1 HOMOLOG	T62636	Hs.421986	CXCR4		1.85746	2.05517	72.0217	113.544	5.70345e-09	0.634305	5.4929e-07
FIBRINOGEN BETA CHAIN PRECURSOR	T74257	Data not found			1.61619	1.81322	41.3227	65.0461	2.54484e-12	0.635283	5.08053e-09
Human G protein-coupled receptor (STRL22) mRNA; complete cds	N57964	Data not found			2.30205	2.49128	200.471	309.941	7.012e-06	0.646805	0.000629715
Human autotaxin mRNA; complete cds	R38717	Hs.190977	ENPP2		1.8318	2.01413	67.8884	103.307	3.83656e-10	0.657154	2.62093e-08
Cytokine receptor family II; member 4	AA486393	Hs.418291	IL10RB		2.37937	2.55975	239.535	362.87	1.19021e-05	0.660112	0.00109421
Human mRNA for phosphatidylinositol-glycan-class C (PIG-C); complete cds	AA007699	Hs.188456	PIGC		2.33798	2.51468	217.762	327.102	5.40704e-05	0.665732	0.000849272
TONSILLAR LYMPHOCYTE LD78 BETA PROTEIN PRECURSOR	R47893	Hs.512683	CCL3L1		2.61741	2.79205	414.386	619.508	0.000337471	0.668896	0.00224145
SPERM ANTIGEN HE2 PRECURSOR	AA400437	Hs.459418			1.73121	1.90484	53.8527	80.3226	5.42166e-10	0.670456	1.14676e-08
Solute carrier family 6 (neurotransmitter transporter; GABA); member 1	H46254	Hs.443874	SLC6A1		2.40752	2.58104	255.574	381.098	2.67226e-05	0.670626	0.000497112
Human mRNA for Tob; complete cds	AA490213	Hs.531550	TOB1		1.85873	2.03139	72.2319	107.496	2.66801e-11	0.671947	5.08053e-09
Human mitochondrial RNA polymerase mRNA; nuclear gene encoding mitochondrial protein; complete cds	R31115	Hs.254113	POLRMT		2.40309	2.57526	252.984	376.06	5.30517e-06	0.672724	0.000137113
INTERFERON-ALPHA/BETA RECEPTOR ALPHA CHAIN PRECURSOR	N59150	Hs.529400	IFNAR1		1.88316	2.0544	76.4109	113.344	7.70331e-10	0.674153	6.32307e-08
PROTEIN 4.1	AA703141	Hs.175437	EPB41		2.32637	2.49525	212.014	312.787	0.000291211	0.677824	0.00266998
SPARC/osteonectin	H95960	Hs.111779	SPARC		2.41854	2.58529	262.145	384.847	0.00593615	0.681166	0.0115131
Integrin; alpha L (antigen CD11A (p180); lymphocyte function-associated antigen 1; alpha polypeptide)	R48796	Hs.553963			1.64409	1.81019	44.0644	64.5933	5.19092e-11	0.682182	1.92525e-08
THY-1 MEMBRANE GLYCOPROTEIN PRECURSOR	AA496283	Hs.134643	THY1		2.17341	2.33817	149.076	217.855	4.11132e-07	0.68429	1.9472e-05
Homo sapiens SMAD5 (Smad5) mRNA; complete cds	AA424700	Hs.167700	SMAD5		1.78785	1.95244	61.3556	89.6275	7.62101e-11	0.684562	4.87186e-09
Homo sapiens survival of motor neuron protein interacting protein 1 (SIP1) mRNA; complete cds	N26026	Hs.533862	SIP1		1.88511	2.04881	76.7563	111.895	4.11276e-08	0.685968	2.1324e-05
Human embryonic ectoderm development protein homolog (eed) mRNA; partial cds	AA629686	Hs.503510	EED		2.22843	2.39154	169.211	246.341	0.00122698	0.686897	0.00831055
Homo sapiens cDNA similar to RNA binding protein C. elegans; complete	AA451903	Hs.282998	RBM9		1.64443	1.80587	44.0992	63.9545	1.46437e-09	0.68954	2.33177e-07
Homo sapiens mRNA for synaptopodin	H49443	Hs.435228	SYNPO		2.36774	2.5275	233.204	336.901	2.28255e-05	0.692203	0.000538342
Zinc finger protein 139 (clone pHZ-37)	AA211508	Hs.423725	ZKSCAN1		2.07278	2.23209	118.244	170.645	2.33994e-07	0.692922	2.08752e-05
Inhibitor of DNA binding 4; dominant negative helix-loop-helix protein	AA464856	Hs.519601	ID4		1.67113	1.82798	46.8957	67.2951	5.78327e-05	0.696866	0.00106634
Collagen; type V; alpha	AA461456	Data not found			2.17532	2.33162	149.735	214.596	2.8808e-07	0.697753	1.39768e-05
CARCINOEMBRYONIC ANTIGEN PRECURSOR	AA130584	Hs.220529	CEACAM5		1.97177	2.12642	93.7068	133.788	6.35953e-05	0.700415	0.00217907
Homo sapiens (clone 13a) deoxyhypusine synthase mRNA; complete cds	R37766	Hs.79064	DHPS		1.89402	2.0485	78.3457	111.814	1.34019e-05	0.700679	0.000148901
H.sapiens ERF-1 mRNA 3' end	AA424743	Data not found			1.9402	2.09368	87.1368	124.074	0.000344247	0.702297	0.00253146
Radixin	AA479781	Hs.263671	RDX		2.0575	2.2107	114.156	162.442	0.00133878	0.702749	0.0048392
Human hnRNP type A/B protein mRNA; complete cds	W72693	Hs.248746	HNRPAB		2.24705	2.40003	176.625	251.207	7.98002e-07	0.703106	1.96327e-05
H.sapiens hPTPA mRNA	R51209	Hs.400740	PPP2R4		2.55056	2.70299	355.274	504.652	0.00181549	0.703998	0.00838077
Vitamin D (1;25- dihydroxyvitamin D3) receptor	AA485226	Hs.524368	VDR	Y	1.77274	1.92367	59.2577	83.8815	2.45224e-14	0.706445	3.93702e-11
UBIQUINOL-CYTOCHROME C REDUCTASE COMPLEX SUBUNIT VI REQUIRING PROTEIN	T67270	Hs.401929	RPL10		2.9338	3.08444	858.619	1214.62	0.00160264	0.706906	0.0196049
Collagen; type VI; alpha 1	H99676	Hs.474053	COL6A1		2.7337	2.88321	541.631	764.207	0.0034993	0.708749	0.0169267
Human nucleotide-binding protein mRNA; complete cds	AA678139	Hs.81469	NUBP1		1.80737	1.95528	64.1759	90.2157	5.34533e-10	0.71136	5.93467e-07
Hexabrachion (tenascin C; cytotactin)	R39239	Hs.143250	TNC		1.63572	1.78116	43.2236	60.4172	3.77316e-05	0.715419	0.000695492
40 KD PEPTIDYL-PROLYL CIS-TRANS ISOMERASE	AA629987	Hs.183958	PPID		2.09027	2.23507	123.103	171.818	1.1667e-06	0.716474	3.2452e-05
Tissue inhibitor of metalloproteinase 3 (Sorsby fundus dystrophy; pseudoinflammatory)	AA099153	Hs.297324	TIMP3		1.85824	2.00162	72.15	100.373	1.51983e-07	0.718817	6.02447e-06
Pim-1 oncogene	AA447730	Hs.81170	PIM1		1.68876	1.8312	48.8387	67.7951	0.000372962	0.720387	0.00229912
Human ARF-activated phosphatidylcholine-specific phospholipase D1a (hPLD1) mRNA; complete cds	AA626014	Hs.478230	PLD1		1.69533	1.83743	49.5827	68.7754	0.0207991	0.720936	0.0700221
H.sapiens sds22-like mRNA	AA459351	Hs.36587	PPP1R7		2.4667	2.60729	292.886	404.842	1.41522e-08	0.723456	7.62413e-07
INTERLEUKIN-1 RECEPTOR; TYPE I PRECURSOR	AA464526	Hs.516249	IL1R1		1.62201	1.76229	41.88	57.8478	6.39712e-11	0.723969	2.41034e-08
Complement component 1 inhibitor (angioedema; hereditary)	AA481438	Hs.384598	SERPING1		1.9501	2.08871	89.1464	122.662	4.6121e-08	0.726765	9.77844e-06
Human ETS2 oncogene	R42479	Hs.517296	ETS2		2.03152	2.16837	107.527	147.355	6.71298e-10	0.72971	4.95647e-07
Homo sapiens mRNA for hTCF-4	AA419628	Hs.501080	TCF7L2		1.83809	1.9743	68.879	94.2538	3.7682e-09	0.730782	3.99102e-07
Calcium/calmodulin-dependent protein kinase IV	AA455227	Hs.220629	CAMK4		1.63985	1.77165	43.6369	59.109	1.20992e-13	0.738244	6.21635e-09
HISTONE H2A.X	H95392	Hs.477879	H2AFX		1.57431	1.70565	37.5243	50.7747	2.83067e-07	0.739035	0.000104974
CORTICOTROPIN RELEASING FACTOR RECEPTOR 1 PRECURSOR	H07089	Hs.417628	CRHR1		2.23226	2.36216	170.71	230.232	2.45994e-05	0.741472	0.000485755
Acyl-Coenzyme A dehydrogenase; C-2 to C-3 short chain	AA676663	Hs.507076	ACADS		1.66586	1.79519	46.3295	62.4005	6.96714e-14	0.742455	1.71284e-09
Human ubiquitin-activating enzyme E1 (UBE1) mRNA; complete cds	R61332	Hs.533273	UBE1		2.53812	2.66737	345.237	464.912	0.00379079	0.742586	0.027751
Human voltage-gated calcium channel beta subunit mRNA; complete cds	R36947	Hs.250712	CACNB3		1.70079	1.82899	50.2095	67.4517	8.69748e-08	0.744377	2.31468e-05
H.sapiens mRNA PSSALRE for serine/threonine protein kinase	AA464198	Hs.155218	HNRPUL1		2.05638	2.18427	113.861	152.853	2.88893e-05	0.744905	0.000232619
Group-specific component (vitamin D binding protein)	R89567	Hs.418497	GC		1.55984	1.68764	36.2942	48.7127	1.31825e-12	0.745066	1.27876e-08
Laminin; beta 2 (laminin S)	AA156802	Hs.439726	LAMB2		2.00591	2.13362	101.37	136.024	1.2156e-07	0.745238	1.11004e-05
H.sapiens mRNA for SMT3B protein	AA775415	Hs.546298	SUMO2		2.20564	2.33309	160.562	215.325	1.76573e-05	0.74567	9.7814e-05
Fibroblast growth factor 7 (keratinocyte growth factor)	AA009609	Hs.122006	FGF7		1.66051	1.78793	45.7623	61.3664	3.28967e-06	0.745723	0.000193027
Complement component 1; s subcomponent	T62048	Hs.458355	C1S		2.11675	2.24385	130.843	175.327	8.49617e-07	0.746282	2.50486e-05
Homo sapiens RNA polymerase I subunit hRPA39 mRNA; complete cds	AA733038	Hs.520146	POLR1C		1.71774	1.84442	52.2086	69.8915	2.61159e-16	0.746995	6.91379e-11
Human interferon-induced leucine zipper protein (IFP35) mRNA; partial cds	AA827287	Hs.50842	IFI35		3.17655	3.30266	1501.58	2007.51	9.404e-07	0.747982	5.69673e-05
Matrix metalloproteinase 2 (gelatinase A; 72kD gelatinase; 72kD type IV collagenase)	AA936799	Hs.513617	MMP2		2.57357	2.69964	374.601	500.777	0.000124862	0.74804	0.00129465
V-kit Hardy-Zuckerman 4 feline sarcoma viral oncogene homolog	N24824	Hs.479754	KIT		1.77697	1.90222	59.8372	79.8392	5.32182e-13	0.749471	1.24459e-08
Homo sapiens retinoic acid-inducible endogenous retroviral DNA	T41177	Data not found			2.45988	2.58451	288.323	384.155	0.00840333	0.750537	0.0236907
Tyrosine 3-monooxygenase/tryptophan 5-monooxygenase activation protein; eta polypeptide	N69107	Hs.226755	YWHAH		2.01589	2.1405	103.727	138.198	0.0011319	0.750568	0.00462631
Protein tyrosine phosphatase; receptor type; gamma polypeptide	R38343	Data not found			1.53386	1.65779	34.1871	45.4768	5.19305e-05	0.751748	0.0041081
5' nucleotidase (CD73)	AA404619	Hs.158209	NT5C2		1.9044	2.02788	80.2415	106.631	5.21184e-09	0.752518	1.34235e-07
Human extracellular protein (S1-5) mRNA; complete cds	AA875933	Hs.76224	EFEMP1		1.80338	1.92684	63.589	84.496	0.00667045	0.752568	0.0143366
Human p190-B (p190-B) mRNA; complete cds	R94175	Data not found			1.52487	1.64465	33.4866	44.1213	8.43148e-12	0.758968	4.12909e-07
Human mRNA for MOBP (myelin-associated oligodendrocytic basic protein); complete cds; clone hOPRP1	H23197	Hs.121333	MOBP		2.20046	2.31897	158.657	208.433	6.50413e-05	0.761192	0.000616418
Thrombospondin 2	H38240	Hs.371147	THBS2		1.84097	1.95923	69.3375	91.0395	7.93112e-05	0.761619	0.000754846
Phosphate carrier; mitochondrial	AA486200	Hs.290404	SLC25A3		2.46478	2.58296	291.593	382.786	1.10255e-10	0.761765	4.87186e-09
Homo sapiens calumenin mRNA; complete cds	R78585	Hs.7753	CALU		2.60855	2.72627	406.025	532.439	0.0203583	0.762575	0.0650669
H.sapiens mRNA for LI-cadherin	AA088861	Hs.89436	CDH17		1.42182	1.53946	26.4132	34.6306	9.27746e-12	0.762712	8.05944e-06
Human protein tyrosine phosphatase 1E (PTP1E) mRNA; complete cds	AA679180	Hs.436142	PTPN13		2.1587	2.27602	144.111	188.808	0.000614077	0.763269	0.00563642
Homo sapiens TNF-related ligand TRANCE mRNA; partial cds	AA504211	Hs.333791	TNFSF11		2.07959	2.19687	120.112	157.35	2.1566e-07	0.763343	2.37658e-05
Human ubiquitin-activating enzyme E1 (UBE1) mRNA; complete cds	R61332	Hs.533273	UBE1		2.51081	2.62787	324.195	424.488	0.00717845	0.763731	0.0306553
Human B4-2 protein mRNA; complete cds	AA669637	Hs.75969	PNRC1		1.55104	1.66801	35.5668	46.5595	0.000112884	0.7639	0.00756989
Cyclin D2	H84154	Hs.376071	CCND2		1.69488	1.81183	49.531	64.8382	0.000464064	0.763916	0.00349519
Human phospholipid transfer protein mRNA; complete cds	AA402874	Hs.439312	PLTP		1.86641	1.98311	73.521	96.1854	5.71914e-05	0.764368	0.000880954
Aldehyde dehydrogenase 8	AA443630	Hs.87539	ALDH3B2		1.65234	1.7681	44.9102	58.6267	0.000129326	0.766035	0.00229218
SINGLE-STRANDED DNA-BINDING PROTEIN MSSP-1	N31587	Hs.505937			1.77417	1.88989	59.4529	77.6054	2.05629e-07	0.766092	1.83899e-05
Guanine nucleotide binding protein (G protein); alpha inhibiting activity polypeptide 2	AA071330	Hs.77269	GNAI2		2.29268	2.40827	196.19	256.02	0.0028619	0.766306	0.00856378
Homo sapiens mRNA for DNA-binding protein; complete cds	AA757764	Hs.298248	RREB1		2.12208	2.2376	132.458	172.823	0.000219828	0.766438	0.00164081
Small inducible cytokine A5 (RANTES)	AA486072	Hs.514821	CCL5		2.31262	2.42774	205.407	267.758	0.000288	0.767138	0.00356208
Human voltage dependent anion channel form 3 mRNA; complete cds	AA460728	Hs.491597	VDAC3		2.02844	2.1435	106.768	139.154	1.20201e-05	0.767267	8.21809e-05
Human pim-2 protooncogene homolog pim-2h mRNA; complete cds	AA863383	Hs.496096	PIM2		2.02937	2.14408	106.995	139.342	1.32792e-09	0.767862	1.69233e-07
Plasminogen activator inhibitor; type II (arginine-serpin)	T49159	Hs.514913	SERPINB2		1.52542	1.63991	33.5287	43.6422	1.15467e-05	0.768263	0.00361435
Bradykinin receptor B2	AA194043	Hs.525572	BDKRB2		1.48407	1.59851	30.4842	39.6745	4.57653e-07	0.768356	0.00180988
Human protein-tyrosine phosphatase (HU-PP-1) mRNA; partial sequence	AA504327	Data not found			2.27028	2.38449	186.33	242.379	0.00193549	0.768755	0.00536422
Homo sapiens Opa-interacting protein OIP5 mRNA; partial cds	H54393	Hs.549512	KRTAP4-7		1.62058	1.73477	41.7428	54.2958	7.91382e-08	0.768802	1.09662e-05
Transforming growth factor; beta receptor III (betaglycan; 300kD))	H62473	Hs.482390	TGFBR3		1.55991	1.67241	36.3004	47.0338	3.40276e-06	0.771794	0.000565977
Heterogeneous nuclear ribonucleoprotein G	AA487442	Hs.380118	RBMX		1.67593	1.78815	47.416	61.3973	1.41703e-07	0.772282	2.75518e-06
Human ETS2 oncogene	R42479	Hs.517296	ETS2		2.05551	2.16699	113.635	146.888	2.71286e-06	0.773619	6.10669e-05
Peripheral myelin protein 22	R26732	Hs.372031	PMP22		1.87011	1.98134	74.1503	95.7938	5.08758e-10	0.774061	2.01921e-08
Prothymosin alpha	AA442991	Hs.459927	PTMA		2.03464	2.14504	108.303	139.649	0.000144236	0.775539	0.000542731
Homo sapiens Mad4 homolog (Mad4) mRNA; complete cds	AA447515	Hs.102402	MXD4		1.7136	1.82261	51.7131	66.468	0.00937224	0.778015	0.0293887
Human hypothetical protein A4 mRNA; complete cds	AA404264	Hs.524530	CTDSP2		2.20991	2.31855	162.148	208.235	2.9803e-06	0.77868	2.53988e-05
Human guanine nucleotide-binding protein G-s; alpha subunit mRNA; partial cds	R43581	Hs.125898	GNAS		2.85755	2.96431	720.363	921.105	0.00425016	0.782064	0.0153913
Glucose-6-phosphatase	T98887	Hs.127393			2.19711	2.30358	157.437	201.18	9.3569e-09	0.782569	1.82561e-06
Homo sapiens pyruvate dehydrogenase kinase isoenzyme 2 (PDK2) mRNA; complete cds	H29475	Hs.256667	PDK2		2.14197	2.24812	138.665	177.062	0.000876068	0.783144	0.00553643
Human CDK6 inhibitor p18 mRNA; complete cds	N72115	Hs.525324	CDKN2C		1.54855	1.65447	35.3631	45.1305	5.84412e-09	0.783576	2.31468e-05
Suppression of tumorigenicity 2	AA126200	Data not found			2.39468	2.49903	248.132	315.52	0.000628969	0.786423	0.00374727
Human guanine nucleotide-binding protein G-s; alpha subunit mRNA; partial cds	R43581	Hs.125898	GNAS		2.77662	2.88074	597.888	759.874	0.00241634	0.786824	0.038363
Troponin T1; skeletal; slow	AA868929	Hs.534085	TNNT1		1.75033	1.85375	56.2763	71.4086	7.85551e-11	0.788089	3.9606e-09
INSULIN-LIKE GROWTH FACTOR BINDING PROTEIN 3 PRECURSOR	AA598601	Hs.450230	IGFBP3		2.20856	2.31152	161.646	204.888	0.124382	0.788948	0.140486
Apolipoprotein D	AA457084	Hs.522555	APOD		1.62305	1.72584	41.9809	53.1917	1.11916e-07	0.789238	4.35859e-05
Homo sapiens TWIK-related acid-sensitive K+ channel (TASK) mRNA; complete cds	T49657	Data not found			1.6282	1.73057	42.4816	53.7737	0.00770326	0.790008	0.0640729
Human alpha-CP1 mRNA; complete cds	AA490047	Hs.2853	PCBP1		2.42802	2.53035	267.932	339.12	0.0108325	0.790079	0.0371251
Homo sapiens mRNA expressed in osteoblast; complete cds	AA410188	Hs.389724	IFI44L		1.84803	1.94952	70.4735	89.0267	4.03956e-12	0.791599	1.52167e-08
Adducin 3 (gamma)	AA461325	Hs.501012	ADD3		1.5991	1.70029	39.7281	50.1526	1.09291e-07	0.792144	6.70524e-05
Homo sapiens B lymphocyte chemoattractant BLC mRNA; complete cds	AA410383	Hs.100431	CXCL13		1.5706	1.67158	37.2052	46.9438	1.09834e-05	0.792548	0.000865702
GLUTATHIONE S-TRANSFERASE; MICROSOMAL	AA495936	Hs.389700	MGST1		2.19534	2.29508	156.796	197.28	0.00682097	0.794791	0.0143366
Endothelial differentiation protein (edg-1)	R20666	Hs.154210	EDG1		1.48648	1.58597	30.6537	38.5451	0.000186473	0.795268	0.0235552
Membrane metallo-endopeptidase (neutral endopeptidase; enkephalinase; CALLA; CD10)	R98936	Hs.307734	MME		1.77531	1.87471	59.6091	74.939	0.000207737	0.795436	0.00153226
Procollagen C-endopeptidase enhancer	AA670200	Hs.202097	PCOLCE	Y	2.12743	2.22634	134.101	168.401	4.62601e-05	0.796322	0.000299295
NUCLEOLIN	AA476294	Hs.79110	NCL		1.74996	1.84801	56.2294	70.4717	0.00067531	0.7979	0.00405937
RETINOBLASTOMA BINDING PROTEIN P48	AA428365	Hs.16003	RBBP4		1.82328	1.92032	66.5706	83.2386	6.84811e-06	0.799757	0.000112061
Cytochrome P450 IB1 (dioxin-inducible)	AA448157	Hs.154654	CYP1B1		1.90458	2.00123	80.2748	100.284	1.41946e-06	0.800474	2.1376e-05
SUCCINATE DEHYDROGENASE	T70043	Hs.440475	SDHA		2.30015	2.39606	199.595	248.923	0.00244672	0.801834	0.00755457
Human hybrid receptor gp250 precursor mRNA; complete cds	AA487543	Hs.368592	SORL1		2.18402	2.27963	152.763	190.385	0.0188968	0.802389	0.0541839
Human cAMP responsive element binding protein beta subunit (CREBPA) mRNA; complete cds	R22790	Hs.437075	CREB5		1.73871	1.83406	54.7911	68.2427	0.011055	0.802885	0.0444117
Lamin B receptor	AA099136	Hs.435166	LBR		1.87608	1.97142	75.1757	93.6304	0.00119608	0.802899	0.00609305
Human mRNA for hepatoma-derived growth factor; complete cds	AA453749	Hs.506748	HDGF		2.13864	2.23378	137.606	171.307	0.00259518	0.80327	0.00618921
Homo sapiens inactive palmitoyl-protein thioesterase-2i (PPT2) mRNA; complete cds	AA633751	Hs.332138	PPT2		1.55062	1.64564	35.5323	44.2225	0.0135504	0.803489	0.109248
Human selenium-binding protein (hSBP) mRNA; complete cds	T65736	Hs.334841	SELENBP1		1.80222	1.89718	63.4186	78.9195	3.92925e-07	0.803586	3.82435e-05
Human methyl sterol oxidase (ERG25) mRNA; complete cds	AA157955	Hs.105269	SC4MOL		1.54596	1.64069	35.1531	43.7208	3.4513e-09	0.804038	1.83899e-05
Homo sapiens novel antagonist of FGF signaling (sprouty-1) mRNA; partial cds	AA055440	Hs.436944	SPRY1		2.08966	2.18406	122.93	152.779	0.00159417	0.804628	0.00836549
Human cyclin-dependent protein kinase mRNA; complete cds	AA486208	Hs.95577	CDK4		1.79928	1.89334	62.9918	78.2232	3.14864e-06	0.805284	3.58309e-05
Human glyceraldehyde 3-phosphate dehydrogenase mRNA	H16958	Hs.544577	GAPD		3.33231	3.42623	2149.34	2668.28	0.0357133	0.805514	0.0663189
Human anion exchanger 3 brain isoform (bAE3) mRNA; complete cds	AA609880	Hs.1176	SLC4A3		3.05328	3.14708	1130.53	1403.09	0.000772925	0.805742	0.00263211
Homo sapiens karyopherin beta2b homolog mRNA; complete cds	R08897	Hs.416049	TNPO2		1.96691	2.0606	92.6644	114.974	0.00109709	0.805961	0.00536422
Protein phosphatase 3 (formerly 2B); catalytic subunit; alpha isoform (calcineurin A alpha){alternative products}	AA682631	Hs.435512	PPP3CA		2.33052	2.424	214.053	265.46	0.00373126	0.806348	0.0316546
INTERFERON-INDUCIBLE PROTEIN 1-8D	AA862371	Hs.174195	IFITM2		2.54557	2.63901	351.214	435.519	0.00695029	0.806426	0.0472133
Homo sapiens secretory carrier membrane protein (SCAMP2) mRNA; complete cds	AA430443	Hs.458917	SCAMP2		2.18127	2.27468	151.798	188.228	0.00374587	0.80646	0.021319
Actinin alpha-3	AA196000	Hs.445037	ACTN3		1.93737	2.03037	86.5713	107.243	0.00368459	0.807242	0.0214849
Human DEAD-box protein p72 (P72) mRNA; complete cds	AA485944	Hs.528305	DDX17		1.94065	2.03337	87.2269	107.987	0.00222306	0.807751	0.0153165
Human glyceraldehyde 3-phosphate dehydrogenase mRNA	H16958	Hs.544577	GAPD		3.3196	3.41217	2087.36	2583.25	0.0384733	0.808037	0.062114
Human mRNA for lactate dehydrogenase-A (LDH-A; EC 1.1.1.27)	H05914	Hs.2795	LDHA		2.73716	2.82949	545.963	675.293	0.0371206	0.808483	0.138935
Homo sapiens CAGH3 mRNA; complete cds	N57754	Data not found			2.50784	2.60014	321.987	398.234	0.09357	0.808536	0.0954718
Human SEF2-1A protein (SEF2-1A) mRNA; 5' end	AA669136	Hs.200285	TCF4		1.67383	1.76608	47.1883	58.3549	7.3322e-07	0.808642	0.000114533
Collagen; type V; alpha 1	R75635	Hs.210283	COL5A1		1.55251	1.64449	35.6874	44.105	0.000288043	0.809147	0.0101916
Homo sapiens protein phosphatase 2A B56-epsilon (PP2A) mRNA; complete cds	R53787	Hs.334868	PPP2R5E		1.60104	1.69197	39.9063	49.2002	9.74131e-06	0.8111	0.00214097
Mesoderm specific transcript (mouse) homolog	AA598610	Hs.270978	MEST		1.48283	1.57347	30.3972	37.4513	7.91039e-05	0.811647	0.0178012
CD68 antigen	AA421296	Data not found			1.93375	2.02423	85.8515	105.738	3.84176e-08	0.811925	7.32174e-06
Human cytoplasmic chaperonin hTRiC5 mRNA; partial cds	R60933	Hs.491494	CCT3		2.26306	2.35346	183.258	225.664	0.000715459	0.812083	0.00118693
Homo sapiens lysosomal neuraminidase precursor; mRNA; complete cds	AA401883	Hs.520037	NEU1		1.94692	2.0373	88.4953	108.969	0.000519613	0.812111	0.00631245
Dentatorubral-pallidoluysian atrophy	H08643	Hs.143766	DRPLA		1.65482	1.74367	45.1665	55.4198	1.29821e-07	0.814988	1.7703e-05
Spectrin; alpha; non-erythrocytic 1 (alpha-fodrin)	T60117	Hs.372331	SPTAN1		1.99851	2.08719	99.6567	122.235	0.000835162	0.815291	0.00794741
Guanine nucleotide binding protein (G protein); alpha stimulating activity polypeptide 1	AA112660	Data not found			2.64147	2.72992	437.999	536.936	0.0178096	0.815737	0.0791914
Uridine monophosphate synthetase (orotate phosphoribosyl transferase and orotidine-5'-decarboxylase)	AA426227	Hs.2057	UMPS		2.25988	2.34803	181.922	222.858	0.000701062	0.816313	0.00205738
Homo sapiens ring finger protein (FXY) mRNA; complete cds	AA598640	Hs.27695	MID1		1.45409	1.5421	28.4505	34.842	8.42781e-08	0.816557	0.00635357
Homo sapiens epsilon-sarcoglycan mRNA; partial cds	AA432066	Hs.371199	SGCE		1.84886	1.93676	70.6098	86.4494	0.000170649	0.816776	0.0021064
Human transcriptional repressor (NAB1) NAB1 mRNA; complete cds	AA488645	Hs.107474	NAB1		1.91008	1.99689	81.2989	99.2871	0.000101905	0.818827	0.00158288
Homo sapiens Pig11 (PIG11) mRNA; complete cds	H11660	Hs.385634	LOC90139		1.87122	1.95793	74.3392	90.7673	0.000317583	0.819009	0.00640469
DEFENDER AGAINST CELL DEATH 1	AA455281	Hs.82890	DAD1		2.6291	2.71578	425.695	519.737	1.01834e-05	0.819058	0.000485755
Human (clone N5-4) protein p84 mRNA; complete cds	AA281366	Hs.1540	THOC1		1.81534	1.901	65.3649	79.6165	0.00832765	0.820997	0.0291011
Human mRNA for collagen binding protein 2; complete cds	R71093	Hs.241579	SERPINH1		2.40475	2.49011	253.952	309.109	0.0304467	0.821561	0.0348537
Fanconi anemia complementation group C	H62396	Hs.494529	FANCC		1.74724	1.83257	55.8778	68.0097	2.84422e-06	0.821615	0.00035633
Human myeloid elf-1 like factor (MEF) mRNA; complete cds	H14359	Hs.271940	ELF4		1.70829	1.79315	51.0843	62.1085	1.04444e-05	0.822501	0.000115205
Glucokinase regulator	T67006	Hs.89771	GCKR		1.47748	1.56227	30.0246	36.4983	9.49752e-05	0.822631	0.0299439
Human mercurial-insensitive water channel mRNA; form 2; complete cds	R41928	Hs.315369	AQP4		1.51666	1.6013	32.8596	39.9304	4.27449e-06	0.822923	0.0315166
Ribosomal protein L6	AA629808	Hs.546283	RPL6		2.61284	2.69748	410.056	498.284	0.00601451	0.822936	0.0551368
Homo sapiens mRNA for GS3955; complete cds	AA458653	Hs.467751	TRIB2		1.69471	1.77933	49.5124	60.163	0.00171105	0.82297	0.0140917
Human beta2-syntrophin (SNT B2) mRNA; complete cds	AA491439	Hs.461117	SNTB2		2.07424	2.1588	118.643	144.147	7.00384e-06	0.823071	4.71077e-05
H.sapiens mRNA for IL13 receptor	R52796	Hs.336046	IL13RA2		2.06355	2.14806	115.758	140.624	0.011759	0.823174	0.0589606
Human mRNA for lactate dehydrogenase-A (LDH-A; EC 1.1.1.27)	H05914	Hs.2795	LDHA		2.70757	2.79171	510.004	619.024	0.05389	0.823885	0.117907
Human ras-related C3 botulinum toxin substrate (rac) mRNA; complete cds	AA626787	Hs.376839			2.50171	2.58578	317.474	385.281	0.0010264	0.824005	0.000577243
Proliferating cell nuclear antigen	AA450265	Hs.147433	PCNA		1.55441	1.63762	35.8434	43.413	3.94289e-07	0.825637	0.000490913
Homo sapiens LIM homeobox protein cofactor (CLIM) mRNA; complete cds	H73914	Hs.23748	LDB2		2.36753	2.4507	233.095	282.294	0.0138933	0.825715	0.0377156
Human p55CDC mRNA; complete cds	AA598776	Hs.494347			1.70277	1.78548	50.4396	61.0209	0.0503853	0.826595	0.125919
Homo sapiens IB3089A (IB3089A) mRNA; complete cds	H10959	Hs.532316	DBC1		2.48984	2.57233	308.914	373.537	0.000297428	0.826998	0.000404914
TrkB {alternatively spliced} [human; brain; mRNA; 1870 nt]	R60301	Data not found			1.45577	1.53818	28.5605	34.529	1.89751e-11	0.827146	0.000667595
Human non-histone chromosomal protein (NHC) mRNA; complete cds	R43217	Hs.236774	HMGN4		2.40111	2.48284	251.832	303.973	0.0105893	0.828468	0.0186404
Protein kinase C substrate 80K-H	AA496810	Hs.512640	PRKCSH		1.72787	1.80958	53.441	64.5033	1.47005e-05	0.8285	0.000680692
Human Ini1 mRNA; complete cds	AA446018	Hs.534350	SMARCB1		1.52144	1.60241	33.223	40.0324	0.04634	0.829902	0.204154
Human ribosomal protein S6 mRNA; complete cds	W84472	Hs.408073	RPS6		1.66318	1.74404	46.0449	55.4672	0.00561087	0.83013	0.0466454
Human TAR DNA-binding protein-43 mRNA; complete cds	W88884	Hs.300624	TARDBP		2.15463	2.23544	142.768	171.965	0.00402396	0.830217	0.00741828
Human Bak mRNA; complete cds	H52673	Hs.485139	BAK1		1.81704	1.89784	65.6209	79.0382	0.000231125	0.830242	0.004566
HISTONE H3.3	AA668811	Hs.546259	H3F3A		2.138	2.21856	137.405	165.409	0.000926922	0.830698	0.00291238
Homo sapiens Arg/Abl-interacting protein ArgBP2a (ArgBP2a) mRNA; complete cds	AA142922	Hs.481342	ARGBP2		1.52797	1.60839	33.7263	40.5869	1.12294e-07	0.830965	0.00209059
DNA-BINDING PROTEIN A	AA455300	Hs.221889	CSDA		2.02936	2.10968	106.994	128.73	1.92654e-05	0.831147	9.75256e-05
INTERFERON-ALPHA INDUCED 11.5 KD PROTEIN	AA157813	Hs.532634	IFI27		2.15651	2.23673	143.386	172.477	0.0199565	0.831332	0.042441
Actin; alpha 1; skeletal muscle	AA026609	Data not found			1.47927	1.55932	30.1491	36.251	0.0437696	0.831677	0.251451
Human fetal Alz-50-reactive clone 1 (FAC1) mRNA; complete cds	AA704421	Hs.444200	FALZ		1.55319	1.63313	35.7427	42.9665	1.08653e-08	0.831873	0.000109603
Fibulin 1	AA134871	Hs.24601	FBLN1		1.65615	1.73596	45.3056	54.4448	0.000490468	0.832138	0.00468342
V-ets avian erythroblastosis virus E26 oncogene homolog 2	H96235	Hs.517296	ETS2		1.81509	1.89488	65.327	78.5027	4.10451e-07	0.832163	0.000172992
Human guanine nucleotide exchange factor p115-RhoGEF mRNA; partial cds	AA481277	Hs.278186	ARHGEF1		1.61486	1.69431	41.1968	49.4668	3.02004e-07	0.832818	8.69132e-05
Human mRNA for PDGF receptor beta-like tumor suppressor (PRLTS); complete cds	AA454868	Hs.458573	PDGFRL		1.54589	1.62524	35.1475	42.1928	6.36666e-09	0.833021	0.00031148
DNA repair protein MSH2	AA219061	Hs.156519	MSH2		1.58787	1.66718	38.7137	46.4711	8.9251e-06	0.833072	0.00327147
DNA-BINDING PROTEIN NEFA PRECURSOR	AA485214	Hs.128686	NUCB2		1.82697	1.90616	67.1376	80.5667	0.000619766	0.833317	0.00246949
Human mRNA for calgizzarin; complete cds	AA464731	Hs.417004	S100A11		2.75973	2.83802	575.079	688.684	0.102797	0.83504	0.17689
Polycystic kidney disease 1 (autosomal dominant)	R84893	Hs.448833			1.84184	1.92002	69.4762	83.1799	0.000318847	0.835252	0.00311728
HETEROCHROMATIN PROTEIN 1 HOMOLOG	AA192411	Hs.349283	CBX5		1.55515	1.63311	35.9049	42.9642	2.03186e-08	0.835693	0.000231226
Human cell cycle protein p38-2G4 homolog (hG4-1) mRNA; complete cds	AA488332	Hs.524498	PA2G4		1.86263	1.94044	72.8833	87.1846	0.00415881	0.835966	0.0103368
Human E2 ubiquitin conjugating enzyme UbcH5C (UBCH5C) mRNA; complete cds	AA017200	Hs.518773	UBE2D3		1.81955	1.89734	66.0013	78.9486	3.37163e-05	0.836004	0.00128586
Homo sapiens IPW mRNA sequence	H93310	Hs.546847	PAR1		1.5677	1.64546	36.9576	44.2042	0.000279277	0.836065	0.0206546
ATPase; Na+/K+ transporting; beta 2 polypeptide	H14808	Hs.78854	ATP1B2		1.51785	1.59543	32.9492	39.3943	3.35355e-12	0.836396	0.000359065
H.sapiens mRNA for Rab11 gene	AA025059	Hs.321541	RAB11A		1.93776	2.01515	86.6478	103.55	0.000808464	0.836774	0.00417744
INTERFERON-INDUCIBLE PROTEIN 1-8U	AA464417	Hs.374650	IFITM3		2.87254	2.94992	745.651	891.081	0.000212822	0.836793	0.00281258
Solute carrier family 6 (neurotransmitter transporter; noradrenalin); member 2	R62384	Hs.78036	SLC6A2		1.5637	1.64103	36.6185	43.755	7.07795e-07	0.836899	0.00223782
UBIQUITIN-CONJUGATING ENZYME E2-CDC34 COMPLEMENTING	H20743	Hs.514997	CDC34		1.61747	1.69473	41.4453	49.5141	0.010175	0.83704	0.0869473
Human p76 mRNA; complete cds	AA479100	Hs.130413	TM9SF2		2.00185	2.0786	100.427	119.838	0.000323305	0.838025	0.00311728
Human alpha-2 collagen type VI mRNA; 3' end	AA633747	Hs.420269	COL6A2		1.94624	2.02289	88.3561	105.412	0.000620496	0.8382	0.00109421
NUCLEOLAR TRANSCRIPTION FACTOR 1	N92443	Hs.89781	UBTF		1.65966	1.73608	45.6734	54.4601	0.000116061	0.83866	0.00401102
Homo sapiens NF-E2 protein (NF-E2) mRNA; complete cds	H58953	Hs.75643	NFE2		1.47933	1.55538	30.1529	35.9234	1.04208e-07	0.839367	0.0040401
Human DNA polymerase delta small subunit mRNA; complete cds	AA428377	Hs.306791	POLD2		1.83854	1.91455	68.9501	82.1395	0.000643811	0.839427	0.0047434
Human Ki nuclear autoantigen mRNA; complete cds	AA486324	Hs.152978	PSME3		1.86049	1.93647	72.525	86.3906	0.000926639	0.839502	0.00389955
Human transducin-like enhancer protein (TLE3) mRNA; complete cds	AA496630	Hs.287362	TLE3		1.88266	1.95849	76.3233	90.8843	3.00855e-05	0.839786	0.00188347
Human G protein-coupled receptor STRL33.1 (STRL33) mRNA; complete cds	R91916	Hs.34526	CXCR6		1.55503	1.63028	35.8949	42.6853	0.176457	0.84092	0.280027
Human lymphoma proprotein convertase (LPC) mRNA; complete cds	AA455955	Hs.443752	PCSK7		1.8074	1.88264	64.1804	76.3195	1.88304e-08	0.840944	2.3954e-05
unknown EST	H07132	Hs.523054	SMP1		2.12006	2.19485	131.845	156.621	0.00504226	0.841807	0.0133048
Insulin-like growth factor 2 (somatomedin A)	N74623	Hs.549043	IGF2		1.51756	1.59228	32.9277	39.1095	0.017586	0.841936	0.131696
Inhibitor of DNA binding 2; dominant negative helix-loop-helix protein	H82442	Hs.180919	ID2		2.08129	2.15599	120.584	143.214	5.64642e-05	0.841983	0.000577243
Glucocorticoid receptor	AA664219	Hs.122926	NR3C1		1.70071	1.7753	50.2007	59.6075	8.47382e-06	0.842187	0.000589741
Human RNA binding protein Etr-3 mRNA; complete cds	AA047257	Hs.309288	CUGBP2		1.50188	1.5764	31.7596	37.7054	7.9552e-08	0.842309	0.00218558
Human insulin-like growth factor binding protein 5 (IGFBP5) mRNA	H08561	Hs.369982	IGFBP5		1.77302	1.84741	59.2948	70.3734	0.143132	0.842574	0.225401
Homo sapiens multispanning membrane protein mRNA; complete cds	AA127685	Hs.91586	TM9SF1		1.8491	1.92314	70.6478	83.7804	0.00104181	0.843249	0.00389955
Centromere protein E (312kD)	AA411850	Hs.75573	CENPE		1.5712	1.64506	37.2567	44.1632	7.66126e-08	0.843615	0.00051037
unknown EST	H07132	Hs.523054	SMP1		2.00271	2.07644	100.626	119.245	0.0152203	0.843862	0.0388224
Homo sapiens mRNA for CRM1 protein; complete cds	T59055	Hs.370770	XPO1		1.87182	1.94552	74.4418	88.2109	0.00302503	0.843908	0.0253482
Homo sapiens cancer associated surface antigen (RCAS1) mRNA; complete cds	T50699	Hs.409368	EBAG9		1.6846	1.75818	48.3724	57.3029	6.36959e-08	0.844153	1.16729e-05
ATPase; Cu++ transporting; alpha polypeptide (Menkes syndrome)	AA236141	Hs.496414	ATP7A		2.13672	2.21013	136.999	162.231	0.00514012	0.844467	0.0225438
Human MRL3 mRNA for ribosomal protein L3 homologue ( MRL3 = mammalian ribosome L3 )	H05820	Hs.205163	MRPL3		1.69731	1.77072	49.8098	58.982	0.000119618	0.844492	0.0678682
Homo sapiens mad protein homolog (hMAD-3) mRNA; complete cds	W72201	Hs.549051	SMAD3		1.80589	1.87916	63.9575	75.711	0.00440172	0.844758	0.0349
Human beta-A3/A1 crystallin (CYRBA3/A1) mRNA; partial cds	AA487614	Hs.46275	CRYBA1		1.43658	1.50964	27.3261	32.3328	6.4001e-08	0.845151	0.0263807
Human ERPROT 213-21 mRNA; complete cds	AA481554	Hs.537112			1.65359	1.72659	45.0396	53.2833	0.0929047	0.845287	0.17659
Homo sapiens incomplete cDNA for a mutated allele of a myosin class I; myh-1c	AA047778	Hs.439620	MYO1B		1.42588	1.49881	26.6614	31.5361	0.00287005	0.845426	0.237477
Human plectin (PLEC1) mRNA; complete cds	AA448400	Hs.434248	PLEC1		2.27331	2.34623	187.635	221.935	0.0521277	0.845449	0.0737214
H.sapiens mRNA for serine palmitoyltransferase; subunit I	AA488447	Hs.90458	SPTLC1		1.80436	1.87681	63.7329	75.302	0.000896117	0.846363	0.00341992
Human dystrobrevin-zeta mRNA; complete cds	H09172	Data not found			1.86018	1.93235	72.474	85.5763	0.0192518	0.846892	0.0757958
GC-RICH SEQUENCE DNA-BINDING FACTOR	AA429310	Hs.303808	C2orf3		1.585	1.65715	38.4592	45.41	1.00638e-05	0.846934	0.00417744
Human epidermal growth factor receptor kinase substrate (Eps8) mRNA; complete cds	H13623	Hs.26139	EPS8		2.38853	2.46054	244.642	288.759	0.00971291	0.847218	0.0253264
Human myelodysplasia/myeloid leukemia factor 2 (MLF2) mRNA; complete cds	AA457726	Hs.524214	MLF2		2.00112	2.07264	100.257	118.205	0.0143132	0.848164	0.0367628
Protein tyrosine phosphatase; receptor type; alpha polypeptide	H82419	Hs.269577	PTPRA		1.81775	1.88925	65.7284	77.4906	0.000249368	0.848211	0.00413461
MITOTIC KINESIN-LIKE PROTEIN-1	AA454098	Hs.270845	KIF23		1.48211	1.55355	30.3465	35.7729	0.000108693	0.848312	0.0764507
Nitric oxide synthase 3 (endothelial cell)	AA884967	Hs.511603	NOS3		1.72002	1.79146	52.4836	61.8673	3.81095e-05	0.848326	0.00422857
Human p300/CBP-associated factor (P/CAF) mRNA; complete cds	N74637	Hs.533055	PCAF		2.498	2.56932	314.776	370.955	0.0614337	0.848555	0.0605178
Homo sapiens COX4AL mRNA; complete cds	AA186413	Hs.173162	NOC4		1.59318	1.66428	39.1906	46.162	0.000247745	0.848979	0.037094
Human alpha-tubulin isotype H2-alpha gene; last exon	AA626698	Hs.503749	H2-ALPHA		1.99974	2.07062	99.9401	117.658	0.0112993	0.849413	0.0146432
Homo sapiens mRNA for hSNF2h; complete cds	AA608512	Hs.533855	UPF3A		1.51267	1.58352	32.5586	38.3284	0.000103199	0.849466	0.0480328
POTASSIUM CHANNEL PROTEIN KV1.1	AA018214	Hs.60843	KCNA1		2.1492	2.22002	140.995	165.968	0.0168088	0.849534	0.0476861
TUBULIN ALPHA-4 CHAIN	AA180742	Hs.75318	TUBA1		3.14221	3.21293	1387.44	1632.77	0.000146923	0.849743	0.00396241
Cytoplasmic antiproteinase	AA410517	Hs.519523	SERPINB6		2.53483	2.60552	342.632	403.197	0.00431348	0.849789	0.0157863
Human pre-pro-orphanin FQ (OFQ) mRNA; complete cds	AA283020	Hs.88218	PNOC		1.56114	1.63171	36.4029	42.8261	0.058953	0.850016	0.237477
Human sulfite oxidase mRNA; complete cds	AA463642	Hs.534353	SUOX		1.62801	1.69851	42.4627	49.9468	0.20272	0.850157	0.253231
Thymidine kinase 1; soluble	AA778098	Hs.515122	TK1		1.52088	1.59127	33.1804	39.0185	8.09524e-09	0.850376	0.000418083
PROBABLE G PROTEIN-COUPLED RECEPTOR HM74	R02740	Hs.458425	GPR109B		1.50938	1.57928	32.3136	37.9557	9.46336e-06	0.85135	0.0158546
Human glioma pathogenesis-related protein (GliPR) mRNA; complete cds	AA251930	Hs.553516	GLIPR1		2.04155	2.11142	110.041	129.246	0.02527	0.851407	0.0524425
Human mRNA for dihydropyrimidinase related protein-2; complete cds	AA487460	Hs.173381	DPYSL2		1.84245	1.91213	69.5739	81.6834	0.0011741	0.851751	0.00382999
H.sapiens mRNA for DNA (cytosin-5)-methyltransferase	H09055	Hs.202672	DNMT1		1.68073	1.75026	47.9431	56.2672	0.000125752	0.852062	0.382553
H.sapiens mRNA for receptor protein tyrosine kinase	AA243749	Hs.275757	DDR2		2.15477	2.22428	142.815	167.603	0.00638637	0.852106	0.0153762
Homo sapiens clone 23619 phosphoprotein mRNA; partial cds	AA421284	Hs.368046	SNAP91		2.01928	2.08868	104.539	122.655	0.0106314	0.8523	0.0663189
Human homeobox-containing protein mRNA; complete cds	T96688	Data not found			1.72012	1.78933	52.4955	61.5648	0.005117	0.852687	0.0650952
PRE-MRNA SPLICING FACTOR SRP20	AA598400	Hs.405144	SFRS3		2.06117	2.1302	115.126	134.959	0.0156607	0.853041	0.0709434
Ribosomal protein S4; Y-linked	T69468	Hs.282376	RPS4Y1		2.55748	2.6265	360.979	423.157	0.0893307	0.853061	0.0458531
H.sapiens H2B/l gene	H70775	Hs.458395			1.67139	1.74035	46.9235	54.9987	0.00873094	0.853176	0.0707397
H.sapiens mRNA for AICL (activation-induced C-type lectin)	H11808	Hs.85201	CLECSF2		1.66299	1.73195	46.0246	53.9447	0.00670553	0.85318	0.061135
Human L-myc protein gene; complete cds	R62813	Hs.437922	MYCL1		2.04522	2.1139	110.974	129.986	0.00790908	0.85374	0.0525878
Homo sapiens chaperonin containing t-complex polypeptide 1; beta subunit (Cctb) mRNA; complete cds	N38959	Data not found			2.30265	2.37116	200.75	235.052	0.0222424	0.854064	0.0289908
Human bone morphogenetic protein-3b	R52085	Hs.2171	GDF10		1.5106	1.57909	32.4039	37.9396	1.51639e-06	0.85409	0.0283648
SQUAMOUS CELL CARCINOMA ANTIGEN 1	AA398883	Hs.227948	SERPINB3		2.20897	2.27742	161.799	189.415	0.0326395	0.8542	0.115021
Alpha-1 type VII collagen	AA598507	Hs.476218	COL7A1		1.45396	1.52214	28.4418	33.2768	0.00400234	0.854704	0.156547
Kell blood group precursor (McLeod phenotype)	AA011415	Hs.368588	KEL		1.54025	1.60832	34.6935	40.5812	0.000529804	0.854915	0.0821425
UBIQUITIN-LIKE PROTEIN GDX	N64628	Hs.76480	UBL4		1.42808	1.49614	26.7969	31.3431	5.19617e-05	0.854952	0.0493297
Platelet-derived growth factor beta polypeptide (simian sarcoma viral (v-sis) oncogene homolog)	T49540	Hs.1976	PDGFB		1.49875	1.56679	31.5316	36.8802	7.08206e-09	0.854972	0.00376316
5-LIPOXYGENASE ACTIVATING PROTEIN	T49652	Hs.507658	ALOX5AP		1.4553	1.52326	28.5298	33.3624	2.49735e-09	0.85515	0.00628805
Human syntaxin 1A mRNA; complete cds	H15539	Hs.488683	STX1A		1.97027	2.0381	93.3843	109.17	0.0442466	0.855401	0.0935672
Growth arrest-specific 1	AA025819	Hs.65029	GAS1		1.62927	1.6971	42.5867	49.785	1.82448e-05	0.855413	0.00412652
Human Aac11 (aac11) mRNA; complete cds	AA451935	Hs.435771	API5		1.83131	1.89893	67.8129	79.2367	0.00065391	0.855827	0.0051983
60S RIBOSOMAL PROTEIN L18	AA775874	Hs.515517	RPL18		2.50226	2.56964	317.876	371.226	0.0686956	0.856287	0.196422
H.sapiens TFE3 gene; exons 1;2;3 (and joined CDS)	AA403035	Hs.274184	TFE3		1.69496	1.76224	49.5404	57.8411	0.224756	0.856491	0.274611
H.sapiens H4/g gene for H4 histone	AA868008	Hs.46423	HIST1H4C		1.61266	1.67965	40.9886	47.824	1.0859e-05	0.857072	0.00206764
Cardiac gap junction protein	AA487623	Hs.74471	GJA1		1.88958	1.95652	77.5503	90.4733	0.0181442	0.857162	0.0851251
Human cdc2-related protein kinase (CHED) mRNA; complete cds	N35067	Hs.233552	CDC2L5		1.53784	1.60477	34.5018	40.2506	4.05834e-07	0.857174	0.00346224
Human mRNA for renal Na+-dependent phosphate cotransporter; complete cds	N53056	Hs.205816	SLC17A1		1.81418	1.88099	65.1896	76.03	0.00169376	0.857419	0.0117781
H.sapiens mRNA for ragA protein	AA406613	Hs.432330	RRAGA		1.88895	1.95543	77.4378	90.2456	0.00503849	0.858078	0.0299274
B cell lymphoma protein 2	W63749	Hs.150749	BCL2		1.53966	1.60581	34.6465	40.347	9.73126e-06	0.858713	0.0594151
Heterogeneous nuclear ribonucleoprotein A1	AA126911	Hs.546261	HNRPA1		1.56729	1.63336	36.9222	42.9894	1.55134e-05	0.858868	0.0141226
Paired basic amino acid cleaving system 4	AA251457	Data not found			1.63545	1.70109	43.1963	50.2442	1.2144e-06	0.859727	0.00102038
Restin (Reed-Steinberg cell-expressed intermediate filament-associated protein)	AA458868	Hs.524809	RSN		1.53256	1.59715	34.0845	39.5504	1.20709e-05	0.861798	0.0186402
Triosephosphate isomerase 1	AA663983	Hs.524219	TPI1		2.45608	2.52067	285.812	331.639	0.0271991	0.861818	0.0697615
H.sapiens hbrm mRNA	AA481026	Hs.298990	SMARCA2		2.20094	2.26513	158.832	184.133	0.000337386	0.862593	0.00148974
Tyrosine 3-monooxygenase/tryptophan 5-monooxygenase activation protein; beta polypeptide	H62527	Hs.279920	YWHAB		1.84488	1.90899	69.9656	81.0943	3.7684e-05	0.862769	0.00182867
H.sapiens mRNA for selenoprotein P	AA070226	Hs.275775	SEPP1		1.51466	1.57865	32.7085	37.9005	1.78053e-07	0.863008	0.00992485
Human myleoid differentiation primary response protein MyD88 mRNA; complete cds	H40681	Hs.82116	MYD88		2.06921	2.13318	117.277	135.886	0.0284934	0.863053	0.043698
High-mobility group (nonhistone chromosomal) protein 1	AA683085	Hs.434102	HMGB1		2.0193	2.08274	104.544	120.989	0.0012339	0.864086	0.0041081
FK506-BINDING PROTEIN PRECURSOR	R75820	Hs.227729	FKBP2		1.98492	2.04826	96.5862	111.752	1.68235e-05	0.864289	0.000498597
ELASTASE IIIB PRECURSOR	W45415	Hs.181289	ELA3B		2.2856	2.34884	193.018	223.273	0.0500833	0.864494	0.0745232
Human NF-ATc mRNA; complete cds	AA679278	Hs.534074	NFATC1		1.4329	1.49596	27.0958	31.3302	5.77521e-12	0.864845	0.022854
Catalase	H15685	Hs.502302	CAT		1.4674	1.53046	29.3361	33.9199	1.001e-07	0.864864	0.0231396
Human mRNA for MDC protein	H43855	Hs.6088	ADAM11		1.4726	1.53562	29.6891	34.3257	2.59835e-09	0.864923	0.0143366
Human mRNA for cyclin I; complete cds	N58511	Hs.518827	CCNI		1.95176	2.01477	89.4862	103.46	0.000514607	0.864933	0.00289731
Homo sapiens stanniocalcin precursor (STC) mRNA; complete cds	AA085319	Hs.25590	STC1		1.57168	1.63469	37.2979	43.1214	0.016413	0.864951	0.166498
Human BRCA1-associated RING domain protein (BARD1) mRNA; complete cds	AA678295	Hs.54089	BARD1		1.4211	1.48407	26.3696	30.4836	9.35072e-08	0.865041	0.124763
Solute carrier family 4; anion exchanger; member 2 (erythrocyte membrane protein band 3-like 1)	W45518	Hs.433984	SLC4A2		2.25999	2.32282	181.965	210.292	1.25291e-06	0.865294	1.29843e-05
Homo sapiens CHD1 mRNA; complete cds	H99736	Hs.519474	CHD1		1.43413	1.49687	27.1726	31.3955	1.89078e-08	0.865496	0.0457677
(2'-5') oligoadenylate synthetase E	AA146773	Hs.524760	OAS1		1.72628	1.78895	53.2446	61.5112	0.000243044	0.865608	0.00397979
Human G protein-coupled receptor GPR-NGA gene; complete cds	H07878	Hs.92458	GPR19		1.57873	1.64135	37.9078	43.787	2.83294e-05	0.865732	0.00243665
ALPHA PLATELET-DERIVED GROWTH FACTOR RECEPTOR PRECURSOR	H23235	Hs.74615	PDGFRA		2.08669	2.1492	122.092	140.993	0.0017222	0.865945	0.00861319
Human cysteine-rich fibroblast growth factor receptor (CFR-1) mRNA; complete cds	H66617	Hs.201712	GLG1		1.72808	1.7905	53.466	61.7305	0.000373544	0.86612	0.00273973
Homo sapiens phosphatidylinositol 4-kinase mRNA; complete cds	R40460	Data not found			3.21875	3.28113	1654.83	1910.41	0.00483519	0.86622	0.00530114
Homo sapiens A-kinase anchoring protein (AKAP18) mRNA; complete cds	R89082	Hs.486483	AKAP7		1.46157	1.52383	28.9444	33.4062	6.83617e-06	0.866438	0.103879
Homo sapiens NMDA receptor mRNA; complete cds	H50114	Hs.436980	GRIN2C		1.45135	1.51361	28.2716	32.6296	0.0257331	0.866439	0.311418
Cathepsin B	AA281731	Hs.529509	NKTR		1.51353	1.57572	32.6232	37.6459	4.65243e-07	0.866581	0.0341579
Human Rho-associated; coiled-coil containing protein kinase p160ROCK mRNA; complete cds	T57805	Hs.306307	ROCK1		2.00096	2.06311	100.221	115.64	0.00886828	0.866666	0.0348445
Homo sapiens homolog of the Aspergillus nidulans sudD gene product mRNA; complete cds	T54144	Hs.445511	RIOK3		1.46346	1.52547	29.0707	33.533	1.23223e-07	0.866928	0.0207873
Stromal cell-derived factor 1	AA447115	Hs.522891	CXCL12		1.94779	2.00978	88.6727	102.277	7.35246e-05	0.866985	0.00229209
Acyl-coA dehydrogenase	H95792	Hs.81934	ACADSB		2.59542	2.65739	393.93	454.346	0.0590369	0.867028	0.141908
Homo sapiens endothelial cell protein C/APC receptor (EPCR) mRNA; complete cds	T47443	Hs.82353	PROCR		2.1792	2.24092	151.077	174.15	0.0185361	0.86751	0.0564453
ATPase; H+ transporting; lysosomal (vacuolar proton pump); alpha polypeptide; 70kD; isoform 1	AA504160	Hs.477155	ATP6V1A		2.05344	2.11517	113.095	130.367	0.0155956	0.867515	0.0543063
Homo sapiens importin beta subunit mRNA; complete cds	AA495898	Hs.532793	KPNB1		1.44552	1.50722	27.8944	32.1526	2.74617e-07	0.867562	0.115685
Human mercurial-insensitive water channel mRNA; form 2; complete cds	R41928	Hs.315369	AQP4		1.51613	1.57779	32.8194	37.8259	6.68145e-06	0.867643	0.00317031
Human mitogen induced nuclear orphan receptor (MINOR) mRNA; complete cds	H37761	Hs.279522	NR4A3		1.57904	1.64061	37.9354	43.7125	8.78076e-05	0.867839	0.0151014
Homo Sapiens mRNA for spinocerebellar ataxia 7	AA704255	Hs.476595	ATXN7		1.73886	1.80028	54.8097	63.1368	0.000132678	0.86811	0.00412652
Homo sapiens forkhead protein (FKHRL1) mRNA; complete cds	AA465236	Hs.220950	FOXO3A		1.82308	1.88432	66.5403	76.6167	0.000274568	0.868484	0.0132598
Solute carrier family 2 (facilitated glucose transporter); member 2	R00833	Hs.167584	SLC2A2		1.41208	1.4733	25.8273	29.7374	2.87002e-06	0.868512	0.114396
SERUM PROTEIN MSE55	H73234	Hs.445343			1.85763	1.9188	72.0496	82.9468	0.0122913	0.868625	0.0449167
Human (p23) mRNA; complete cds	AA669341	Hs.50425	TEBP		2.24069	2.30172	174.058	200.316	0.0781098	0.868915	0.0998387
H.sapiens mRNA for DGCR6 protein	AA033564	Hs.410965	DGCR6L		2.17427	2.23525	149.373	171.888	0.030504	0.869016	0.0848965
Homo sapiens m6A methyltransferase (MT-A70) gene; complete cds	AA417713	Hs.168799	METTL3		1.6563	1.71707	45.3212	52.1274	0.0493909	0.869432	0.191953
Human putative M phase phosphoprotein 2 (MPP2) mRNA; complete cds	AA136566	Hs.239	FOXM1		1.58182	1.64251	38.1787	43.905	0.0012516	0.869575	0.0368387
Ribosomal protein S13	AA629641	Hs.446588	RPS13		2.74811	2.80874	559.896	643.791	0.0894063	0.869686	0.172411
H.sapiens mRNA for 17-beta-hydroxysteroid dehydrogenase	AA487914	Hs.406861	HSD17B4		1.50489	1.56518	31.9805	36.7438	2.72296e-08	0.870365	0.0162429
Peptidylprolyl isomerase B (cyclophilin B)	AA481464	Hs.434937	PPIB		3.35503	3.41504	2264.79	2600.4	1.21148e-05	0.870938	0.000674354
Human homeo box c1 protein; mRNA; complete cds	AA857101	Hs.436181	HOXB7		1.8251	1.88508	66.8505	76.7509	0.000442026	0.871007	0.00382999
Heparin cofactor II	T62086	Data not found			1.45044	1.5103	28.2124	32.3816	0.0162897	0.871248	0.346507
Ribosomal protein L3	AA063631	Data not found			2.5771	2.63695	377.658	433.461	0.149452	0.871262	0.148995
S100 calcium-binding protein A10 (annexin II ligand; calpactin I; light polypeptide (p11))	AA444051	Hs.143873	S100A10		2.3107	2.3705	204.504	234.693	0.0485018	0.871368	0.111497
Complement component (3d/Epstein Barr virus) receptor 2	AA521362	Data not found			1.46661	1.52639	29.2824	33.6038	9.23834e-07	0.871399	0.0661898
Ribosomal protein S29	AA411343	Hs.156367	RPS29		2.49293	2.55268	311.121	357.01	0.00443112	0.871462	0.00944175
Cyclin A	AA608568	Hs.85137	CCNA2		2.62182	2.68155	418.619	480.34	0.0793473	0.871507	0.13593
Homo sapiens GT212 mRNA	H82977	Hs.463079	LOC162427		1.81571	1.87543	65.4199	75.0644	0.000899182	0.871517	0.0145294
Human transformer-2 alpha (htra-2 alpha) mRNA; complete cds	R09691	Hs.445652	TRA2A		1.44661	1.50633	27.9649	32.0868	1.19186e-09	0.871539	0.0362353
Homo sapiens mRNA for squalene epoxidase; complete cds	R01118	Hs.71465	SQLE		1.76931	1.8289	58.7907	67.4373	0.000385243	0.871783	0.0131462
Clusterin (complement lysis inhibitor; testosterone-repressed prostate message 2; apolipoprotein J)	AA292410	Hs.436657	CLU		2.99133	3.0509	980.235	1124.35	0.0840342	0.871821	0.0935672
Alcohol dehydrogenase 5 chi subunit (class III)	AA453776	Hs.78989	ADH5		1.64772	1.70728	44.4347	50.9658	6.40168e-06	0.871854	0.000742888
Human sushi-repeat-containing protein precursor (SRPX) mRNA; complete cds	AA449715	Hs.15154	SRPX		1.93257	1.99207	85.6199	98.1899	0.187928	0.871983	0.254934
Human deleted in split hand/split foot 1 (DSS1) mRNA; complete cds	H85464	Hs.489201	SHFM1		1.4774	1.53684	30.0192	34.4224	1.38555e-06	0.872086	0.0550119
Cytochrome P450; 51 (lanosterol 14-alpha-demethylase)	AA477781	Hs.417077	CYP51A1		2.41842	2.47784	262.07	300.496	0.0104645	0.872123	0.0668328
Mannose-6-phosphate receptor (cation dependent)	H96213	Hs.305985	PHC1		1.46338	1.52261	29.0656	33.3131	3.48464e-06	0.872499	0.0675575
High mobility group box	R14855	Hs.525348	FBXO34		1.52134	1.58036	33.2156	38.0501	2.09274e-05	0.872945	0.0308532
H.sapiens irlB mRNA	N50544	Data not found			1.43105	1.48997	26.9804	30.901	3.00902e-05	0.873127	0.0623047
V-myb avian myeloblastosis viral oncogene homolog-like 2	AA457034	Hs.179718	MYBL2		1.87991	1.93865	75.8422	86.8268	0.0118022	0.873487	0.0441387
Glutamine-fructose-6-phosphate transaminase	AA478571	Hs.468864	GFPT1		1.46046	1.5192	28.8711	33.0519	9.25472e-06	0.873508	0.0984181
Human dihydrolipoamide dehydrogenase mRNA; complete cds	R60317	Hs.131711	DLD		2.60356	2.66214	401.381	459.346	0.0676439	0.873809	0.144899
Glutamic-oxaloacetic transaminase 1; soluble (aspartate aminotransferase 1)	H22856	Hs.500756	GOT1		1.81934	1.87776	65.9696	75.4674	0.00211306	0.874147	0.0360828
Hepatocyte growth factor (hepapoietin A; scatter factor)	R52798	Data not found			1.44186	1.50025	27.6605	31.6411	6.91413e-06	0.874193	0.147887
H.sapiens mRNA for GTP-binding protein	AA456291	Hs.78582	DRG2		1.85698	1.91535	71.9412	82.2898	0.137142	0.874243	0.192042
H.sapiens garp gene mRNA; complete CDS	AA122287	Hs.151641	GARP		1.45487	1.51315	28.5015	32.5947	5.87403e-05	0.87442	0.107523
Homo sapiens dynein light intermediate chain 2 (LIC2) mRNA; complete cds	AA454959	Hs.369068	DNCLI2		2.2099	2.26815	162.143	185.417	0.0634695	0.87448	0.1696
ADP-ribosylation factor like 1	N51280	Hs.372616	ARL1		2.9684	3.02664	929.813	1063.25	0.0757654	0.874502	0.0797874
GA-binding protein transcription factor; beta subunit 2 (47kD)	H91651	Hs.546852	GABPB2		1.45972	1.51792	28.8216	32.9547	2.70964e-08	0.874582	0.0196049
H.sapiens mRNA for skeletal muscle abundant protein	AA481555	Hs.519337	BRD8		1.67326	1.73144	47.1265	53.8818	0.00020281	0.874627	0.00397622
Human retinoic acid- and interferon-inducible 58K protein RI58 mRNA; complete cds	N98563	Hs.252839	IFIT5		2.17737	2.23552	150.444	171.997	0.00638174	0.874691	0.02635
Growth associated protein 43	H05445	Hs.134974	GAP43		1.47057	1.52865	29.5507	33.7795	1.8668e-05	0.874812	0.180975
60S RIBOSOMAL PROTEIN L38	AA490011	Hs.49787	LTBP1		1.70767	1.76575	51.0119	58.3104	0.145191	0.874833	0.24821
Human PH-20 homolog (LUCA2) mRNA; partial cds	AA453401	Hs.76873	HYAL2		1.45199	1.50997	28.3131	32.3575	1.66671e-06	0.875009	0.10967
Homo sapiens dbpB-like protein mRNA; complete cds	AA599175	Hs.512451			2.16026	2.21823	144.629	165.284	0.0124481	0.875037	0.0107793
Human mRNA for actin binding protein p57; complete cds	AA047478	Hs.415067	CORO1A		1.51173	1.56969	32.4883	37.127	2.14137e-09	0.87506	0.00313812
Homo sapiens mRNA for putative bamacan protein; partial	AA463411	Hs.24485	CSPG6		1.46712	1.52506	29.3168	33.5011	0.000788104	0.8751	0.200939
Myosin; light polypeptide 5; regulatory	AA463986	Hs.334789	FLJ22269		1.48316	1.54109	30.4201	34.761	0.000667143	0.875122	0.174533
Homo sapiens mRNA for epiregulin; complete cds	N31585	Data not found			1.56029	1.61821	36.332	41.5157	3.8615e-05	0.875139	0.0245295
LYMPHOCYTE-SPECIFIC PROTEIN LSP1	R74169	Hs.469287			1.72574	1.78362	53.1792	60.7596	0.00279652	0.875238	0.0241322
Fragile X mental retardation 1	N48355	Hs.103183	FMR1		1.5046	1.56238	31.9595	36.5077	2.47419e-07	0.875416	0.0186989
Homo sapiens heparan sulfate 3-O-sulfotransferase-1 precursor (3OST1) mRNA; complete cds	T55756	Data not found			1.4385	1.49628	27.4475	31.3532	1.26496e-08	0.87543	0.156935
Homo sapiens heterochromatin protein p25 mRNA; complete cds	AA448667	Hs.77254	CBX1		1.77723	1.83499	59.8724	68.3893	0.00858424	0.875464	0.0298658
Aldehyde dehydrogenase 7 (NOTE: redefinition of symbol)	R46816	Hs.2533	ALDH9A1		1.55526	1.61295	35.9136	41.0157	1.07977e-08	0.875606	0.000299295
Human mRNA for TESK1; complete cds	AA461506	Hs.79358	TESK1		1.92239	1.98007	83.6354	95.5141	0.00635783	0.875634	0.0103368
N-acylaminoacyl-peptide hydrolase	AA455941	Hs.517969	APEH		1.4536	1.51117	28.4182	32.4468	1.56866e-06	0.875839	0.236012
Human mRNA for mitochobdrial enoyl-CoA hydratase/3-hydroxyacyl-CoA dehydrogenese alpha-subunit of trifunctional protein; complete cds	R48926	Hs.516032	HADHA		1.40119	1.4583	25.1876	28.7279	1.91515e-07	0.876762	0.0779789
Acid alpha-glucosidase	AA444009	Hs.1437	GAA		1.47123	1.52833	29.5957	33.7543	2.06166e-07	0.876798	0.0871358
Human kinase Myt1 (Myt1) mRNA; complete cds	AA478066	Hs.77783	PKMYT1		1.47275	1.52972	29.6994	33.8629	4.31994e-08	0.877047	0.105646
Cholinergic receptor; nicotinic; epsilon polypeptide	R02059	Data not found			1.44561	1.50256	27.9004	31.8099	3.23618e-10	0.877098	0.133922
Human monocytic leukaemia zinc finger protein (MOZ) mRNA; complete cds	AA599173	Hs.491577	MYST3		1.78657	1.8435	61.1749	69.7432	1.67067e-05	0.877144	0.00282069
LARGE FIBROBLAST PROTEOGLYCAN PRECURSOR	AA101875	Hs.443681	CSPG2		2.53217	2.589	340.539	388.149	0.212825	0.877341	0.182516
Human Cbf5p homolog (CBF5) mRNA; complete cds	AA052960	Hs.4747	DKC1		1.44053	1.49724	27.5761	31.4227	7.01425e-08	0.877585	0.111249
RYANODINE RECEPTOR; SKELETAL MUSCLE	AA815407	Hs.466664	RYR1		3.02459	3.08124	1058.24	1205.7	0.0925532	0.877699	0.086205
Homo sapiens angiopoietin-2 mRNA; complete cds	AA125872	Hs.553484	ANGPT2		1.96868	2.02524	93.0433	105.984	0.0944143	0.877902	0.236036
Human splicing factor SRp40-1 (SRp40) mRNA; complete cds	AA598965	Hs.166975	SFRS5		1.59389	1.6504	39.2544	44.7097	8.20346e-08	0.877984	0.000767911
Apoptosis (APO-1) antigen 1	AA293571	Hs.244139	FAS		2.04592	2.10235	111.153	126.574	0.00616831	0.878168	0.0170444
Human mitochondrial ATP synthase subunit 9; P3 gene copy; mRNA; nuclear gene encoding mitochondrial protein; complete cds	AA173369	Hs.429	ATP5G3		1.85587	1.91222	71.7584	81.7003	0.00681593	0.878312	0.0532851
Homo sapiens thioredoxin-like protein mRNA; complete cds	AA078976	Hs.114412	TXNL1		1.56105	1.61736	36.3959	41.4348	1.11133e-05	0.87839	0.0277264
Human mRNA for transcription factor AREB6; complete cds	H46554	Hs.124503	TCF8		1.79582	1.8521	62.4907	71.1384	7.68587e-05	0.878438	0.00323329
Homo sapiens creatine transporter mRNA; complete cds	AA292226	Hs.540696	SLC6A8		3.01485	3.07097	1034.78	1177.52	0.238506	0.878783	0.202965
H.sapiens mRNA for ESM-1 protein	W46577	Data not found			1.47015	1.52607	29.5221	33.5789	2.12142e-05	0.879186	0.110477
Transient receptor potential channel 1	AA017132	Hs.250687	TRPC1		1.45692	1.51283	28.6366	32.5706	3.27136e-05	0.879215	0.106613
Janus kinase 1 (a protein tyrosine kinase)	AA284634	Hs.551505	JAK1		1.47472	1.53048	29.8344	33.9216	2.23806e-08	0.87951	0.0675367
Human HOXA1 mRNA; long transcript and alternatively spliced forms; complete cds	AA173290	Hs.67397	HOXA1		1.44832	1.50408	28.075	31.921	3.10754e-06	0.879514	0.149575
Human huntingtin interacting protein (HIP2) mRNA; complete cds	H78385	Hs.50308	HIP2		1.83125	1.88694	67.8029	77.0805	0.00779648	0.879638	0.022854
Human mRNA for receptor of retinoic acid	AA705069	Hs.535499	RARA		3.24573	3.3013	1760.87	2001.24	2.26659e-05	0.879887	0.000309605
WHITE PROTEIN HOMOLOG	AA131527	Hs.124649	ABCG1		1.4247	1.48023	26.5891	30.2154	5.05872e-05	0.879985	0.431389
Human OB binding protein-2 (OB-BP2) mRNA; complete cds	AA676802	Hs.310333	SIGLEC5		1.44818	1.50369	28.0661	31.8923	0.000104433	0.880028	0.130532
Human pLK mRNA; complete cds	AA629262	Hs.329989	PLK1		1.53355	1.58904	34.1624	38.8186	0.00117448	0.880051	0.164014
Glutathione peroxidase 2; gastrointestinal	AA135152	Hs.2704	GPX2		1.67759	1.73306	47.5986	54.083	0.000346566	0.880103	0.016781
Nrf2	AA629687	Hs.155396	NFE2L2		1.76587	1.82133	58.3272	66.2718	0.00942942	0.880121	0.0543063
Homo sapiens dead box; X isoform (DBX) mRNA; alternative transcript 2; complete cds	AA626845	Hs.380774	DDX3X		1.98657	2.04169	96.9549	110.076	0.0287294	0.880803	0.0797874
Fibulin 2	AA452840	Hs.198862	FBLN2		1.75511	1.81013	56.8992	64.5849	0.00137328	0.880998	0.012235
ANNEXIN XIII	AA884167	Hs.181107	ANXA13		2.70694	2.76188	509.262	577.935	0.0416077	0.881176	0.0616044
Lecithin-cholesterol acyltransferase	R06458	Hs.10094	SLC12A4		1.6073	1.66222	40.4854	45.9431	0.0914429	0.881209	0.20785
Human cisplatin resistance associated alpha protein (hCRA alpha) mRNA; complete cds	W72697	Hs.425144	CRA		1.49936	1.55426	31.5763	35.8309	0.00443265	0.881261	0.16037
Protein kinase C; mu	N53380	Hs.508999	PRKD1		1.48194	1.53659	30.335	34.4026	7.0992e-07	0.881766	0.0809802
Neuronal pentraxin II	AA683041	Hs.3281	NPTX2		1.40604	1.46064	25.4705	28.8831	5.67064e-06	0.881849	0.228808
T-CELL SURFACE GLYCOPROTEIN CD5 PRECURSOR	AA406028	Hs.58685	CD5		1.40005	1.45466	25.1218	28.4876	5.80108e-07	0.881851	0.313739
H.sapiens mRNA for ITBA2 protein	AA479062	Hs.444619	DXS9879E		2.18581	2.24022	153.393	173.869	0.0243541	0.882232	0.0838594
Homo sapiens cdc14 homolog mRNA; complete cds	N68854	Hs.533582	CDC14A		1.39743	1.4518	24.9705	28.3009	0.00016049	0.882321	0.226242
Solute carrier family 19 (folate transporter); member 1	R50337	Hs.84190	SLC19A1		1.41301	1.46738	25.8828	29.3344	1.1575e-05	0.882337	0.128703
Neuroblastoma RAS viral (v-ras) oncogene homolog	AA490039	Hs.486502	NRAS		2.84493	2.89928	699.721	793.007	0.0694843	0.882365	0.0901362
H.sapiens ART4 gene	N70349	Hs.13776	DO		1.44997	1.5043	28.1817	31.9376	6.65729e-05	0.882398	0.147334
Myosin; light polypeptide 3; alkali; ventricular; skeletal; slow	AA192166	Data not found			1.4161	1.47042	26.0673	29.5405	2.71515e-06	0.882428	0.245543
Human MaxiK potassium channel beta subunit mRNA; complete cds	AA029299	Hs.484099	KCNMB1		1.46573	1.52001	29.2237	33.114	4.03911e-06	0.882517	0.131696
HKR-T1	R37224	Data not found			1.53671	1.59092	34.4124	38.9867	0.00089707	0.88267	0.0758106
60S RIBOSOMAL PROTEIN L30	AA775364	Hs.400295	RPL30		2.38517	2.43933	242.756	274.999	0.0207287	0.882753	0.0372218
H.sapiens EMX1 mRNA	AA775410	Hs.516090	EMX1		1.4664	1.52051	29.2683	33.1521	1.57432e-05	0.882852	0.110477
Wingless-type MMTV integration site 2; human homolog	N78828	Hs.128553	WNT2		1.45121	1.50531	28.2622	32.012	5.66347e-06	0.882863	0.0456337
TRANSCRIPTION INITIATION FACTOR TFIID 250 KD SUBUNIT	AA677306	Hs.158560	TAF1		1.70848	1.76256	51.1073	57.8838	0.00619738	0.882929	0.0663189
Human tastin mRNA; complete cds	H94949	Hs.524399	TROAP		1.67971	1.73377	47.8312	54.1719	0.00248336	0.882952	0.0241657
Cadherin 2; N-cadherin (neuronal)	W49619	Hs.464829	CDH2		1.98196	2.03596	95.9319	108.633	0.000170471	0.883079	0.00341038
Glucocorticoid receptor alpha {alternative products}	N66871	Hs.122926	NR3C1		1.48923	1.54319	30.8485	34.9297	1.03459e-06	0.883158	0.101521
Protein tyrosine phosphatase; receptor type; c polypeptide	H74265	Hs.192039	PTPRC		1.44305	1.49682	27.7364	31.3921	7.0302e-09	0.883546	0.0789512
Hepatic leukemia factor	N70235	Hs.196952	HLF		1.45631	1.51006	28.5964	32.3638	0.000315202	0.883591	0.310559
Human CHL1 potential helicase (CHLR1); complete cds	AA402879	Hs.504688			1.99955	2.05327	99.8967	113.051	0.0758637	0.883644	0.174533
Human N-ethylmaleimide-sensitive factor mRNA; partial cds	H97488	Hs.431279	NSF		1.48113	1.53478	30.2779	34.2593	2.40873e-05	0.883786	0.133775
Homo sapiens (clone 13a) deoxyhypusine synthase mRNA; complete cds	R37766	Hs.79064	DHPS		1.66868	1.7222	46.6314	52.7468	0.0316772	0.884062	0.0878065
Human mRNA for kinesin-related protein; partial cds	N69491	Hs.436912	KIFC1		1.47684	1.53026	29.9807	33.9051	5.72196e-06	0.884253	0.0799402
Granulocyte colony-stimulating factor induced gene [human; CML patient; bone marrow mononuclear cells; mRNA; 833 nt]	T57859	Hs.10306	NKG7		1.46327	1.51667	29.0586	32.8602	8.2603e-07	0.884309	0.229455
Homo sapiens mRNA for ATP-dependent RNA helicase #46; complete cds	N74897	Hs.135763	STIM2		1.84028	1.89366	69.2277	78.2814	0.0430324	0.884344	0.112714
EVI2A PROTEIN PRECURSOR TROPIC VIRAL INTEGRATION SITE 2A PROTEIN)	AA411380	Hs.553491	EVI2A		1.39187	1.44522	24.6533	27.8754	4.07151e-07	0.884408	0.310543
GRAVIN	AA478543	Hs.371240	AKAP12		1.99392	2.04722	98.6098	111.486	0.111873	0.884504	0.127111
Cytochrome P450; subfamily I (aromatic compound-inducible); polypeptide 1	AA418907	Hs.72912	CYP1A1		1.46339	1.51664	29.0663	32.8578	8.20371e-07	0.88461	0.0715498
Heterogeneous nuclear ribonucleoprotein A2/B1	W02101	Data not found			1.50457	1.5578	31.9571	36.1243	0.000233089	0.884644	0.134153
Homo sapiens MTG8-like protein (MTGR1) mRNA; complete cds	AA496887	Hs.153934	CBFA2T2		1.45419	1.50742	28.4569	32.1674	5.73384e-07	0.884651	0.157878
Collagen; type IV; alpha 4	H68555	Hs.282938	COL4A4		1.43402	1.48723	27.1659	30.7064	2.304e-07	0.884698	0.110477
Homo sapiens CHD2 mRNA; complete cds	N49703	Hs.546244	CHD2		1.39703	1.45023	24.9478	28.1986	2.57253e-05	0.884718	0.240409
CAMP-dependent protein kinase regulatory subunit type I	AA630507	Hs.280342	PRKAR1A		1.76895	1.82214	58.7425	66.3953	2.77846e-06	0.884738	0.00173146
Transforming growth factor; beta 2	AA233738	Data not found			1.50825	1.56138	32.2292	36.4235	6.25509e-06	0.884846	0.0442287
Human semaphorin (CD100) mRNA; complete cds	N50444	Hs.511748	SEMA4D		1.53457	1.5877	34.2427	38.6989	6.81296e-06	0.884851	0.0500244
Human DNA-binding protein ABP/ZF mRNA; complete cds	W88571	Hs.302740	TRPV6		2.15118	2.20421	141.64	160.033	0.0835132	0.885067	0.146527
Nuclear factor I/X (CCAAT-binding transcription factor)	AA406269	Hs.257970	NFIX		1.62055	1.67355	41.7397	47.157	0.000457439	0.885123	0.0140169
H.sapiens mRNA for phosphoinositide 3-kinase	AA699876	Hs.497487	PIK3C2B		1.5396	1.59253	34.6414	39.1317	5.0064e-08	0.885252	0.00367542
Human kinase suppressor of ras-1 (KSR1) mRNA; partial cds	H88143	Hs.133534	KSR		1.52793	1.58071	33.7232	38.0816	4.45042e-06	0.885553	0.0549581
H.sapiens mRNA for 2.19 gene	R87497	Hs.289108	FAM3A		1.45425	1.50697	28.461	32.1346	0.000125156	0.885682	0.377995
Homo sapiens regulator of G protein signaling (RGS13) mRNA; complete cds	H70047	Data not found			1.69362	1.74633	49.3883	55.7615	0.0288306	0.885707	0.147608
H.sapiens mRNA for STM-7 protein	R39069	Hs.534371	PIP5K1B		1.39267	1.44532	24.6985	27.8814	0.00169093	0.885841	0.380347
unknown EST	R56088	Hs.501345	CTBP2		1.63039	1.68302	42.6961	48.1967	0.000308836	0.885873	0.0344753
Homo sapiens mRNA for Fln29; complete cds	N21170	Hs.5148	FLN29		1.49279	1.54539	31.1022	35.1066	7.78121e-05	0.885935	0.0855514
Annexin V (endonexin II)	AA451895	Hs.480653	ANXA5		2.42978	2.48227	269.016	303.574	0.0845188	0.886161	0.108366
Diacylglycerol kinase; alpha (80kD)	AA456830	Hs.524488	DGKA		2.95509	3.00741	901.752	1017.2	0.0643663	0.886506	0.0658435
Human TFIID subunits TAF20 and TAF15 mRNA; complete cds	AA045588	Hs.530251	TAF12		1.55264	1.60496	35.6978	40.2676	7.16386e-06	0.886513	0.0178012
Cellular retinol-binding protein	AA700832	Hs.529571	RBP1		1.47036	1.52242	29.5365	33.2982	0.00166789	0.88703	0.33078
Matrix metalloproteinase 2	AA443300	Hs.80343	MMP15		1.9282	1.98023	84.7621	95.5488	0.0906833	0.887108	0.143497
Homo sapiens mRNA for neuronatin alpha; complete cds	R63918	Hs.504703	NNAT		1.77521	1.82718	59.5952	67.1702	0.00589932	0.887228	0.0514248
Homo sapiens inositol polyphosphate 4-phosphatase type II-alpha mRNA; complete cds	AA455597	Hs.480837	INPP4B		1.40597	1.4579	25.4664	28.7013	1.70534e-07	0.887292	0.160364
RING3 PROTEIN	H72918	Hs.75243	BRD2		1.54228	1.59417	34.8563	39.2802	2.85665e-06	0.887375	0.0147911
HEMOGLOBIN EPSILON CHAIN	H79534	Hs.117848	HBE1		1.46058	1.51248	28.8792	32.5444	1.58871e-06	0.887378	0.242028
FYN oncogene related to SRC; FGR; YES	N66144	Hs.390567	FYN		1.90701	1.95881	80.7263	90.9511	0.00530245	0.887579	0.0331579
PROTEASOME COMPONENT C9	AA116060	Hs.251531	PSMA4		1.5131	1.56489	32.5912	36.719	0.000148155	0.887584	0.150035
EXCITATORY AMINO ACID TRANSPORTER 1	AA453742	Hs.481918	SLC1A3		1.60742	1.65911	40.4965	45.6149	2.33203e-05	0.887792	0.0126299
Human heterogeneous ribonucleoprotein A0 mRNA; complete cds	AA599176	Hs.96996	HNRPA0		1.5044	1.556	31.9447	35.9752	4.2788e-06	0.887964	0.0697615
H.sapiens mRNA for fibrinogen-like protein (pT49 protein)	H56349	Hs.520989	FGL2		1.93019	1.98177	85.1512	95.8894	0.133734	0.888015	0.275429
Human MOP1 mRNA; complete cds	AA598526	Hs.509554	HIF1A		1.77169	1.82326	59.1141	66.567	0.0230391	0.888038	0.0601846
Spleen focus forming virus (SFFV) proviral integration oncogene spi1	AA026557	Hs.502511	SPI1		1.49088	1.54238	30.966	34.8645	0.000178218	0.888181	0.132938
Human isopeptidase T-3 (ISOT-3) mRNA; complete cds	AA190583	Hs.175322	USP13		1.54143	1.59289	34.7882	39.1639	9.82502e-05	0.888273	0.0641513
Homo sapiens TBP-associated factor 172 (TAF-172) mRNA; complete cds	W85892	Hs.500526	BTAF1		1.47209	1.52354	29.6545	33.3843	2.06122e-08	0.888275	0.106241
HISTONE H3.3	AA608514	Hs.180877	H3F3B		1.76069	1.81214	57.6354	64.8846	0.00077435	0.888276	0.0205099
Transcription termination factor; RNA polymerase I	T60168	Hs.94367	TITF1		1.48983	1.54126	30.8907	34.7746	4.45567e-08	0.888312	0.0284764
Hydroxyacyl-Coenzyme A dehydrogenase/3-ketoacyl-Coenzyme A thiolase/enoyl-Coenzyme A hydratase (trifunctional protein); alpha subunit	AA916323	Hs.516032	HADHA		1.93963	1.99102	87.0219	97.9524	0.00133952	0.88841	0.00904112
Human Toll-like receptor 3 (TLR3) mRNA; complete cds	R76099	Hs.29499	TLR3		1.56169	1.61306	36.4495	41.0258	9.60238e-05	0.888453	0.0569892
Charot-Leyden crystal protein	R09220	Hs.889	CLC		1.49295	1.5443	31.1139	35.0185	0.0891681	0.888497	0.407619
Phosphatase and tensin homolog (mutated in multiple advanced cancers 1)	W37864	Hs.500466	PTEN		2.18803	2.23933	154.181	173.51	0.211677	0.888601	0.219629
H.sapiens SPHAR gene for cyclin-related protein	R51052	Hs.511754	SPHAR		1.51632	1.56757	32.8341	36.9462	0.000365356	0.888699	0.197573
Human CDC16Hs mRNA; complete cds	AA410604	Hs.374127	CDC16		1.63581	1.68704	43.2321	48.6447	0.00617941	0.888732	0.0415417
Human uroporphyrinogen III synthase mRNA; complete cds	T82469	Hs.501376	UROS		1.49097	1.54216	30.9719	34.8468	5.94337e-06	0.888799	0.122879
Human capping protein alpha mRNA; partial cds	AA083228	Hs.446123	CAPZA2		1.46566	1.51678	29.2187	32.8687	1.81472e-06	0.888955	0.202965
Human multiple exostosis-like protein (EXTL) mRNA; complete cds	H19522	Data not found			2.0161	2.06721	103.778	116.738	0.011479	0.888979	0.0541373
Hemopoietic cell kinase	AA149097	Hs.126521	HCK		1.52555	1.57664	33.539	37.7263	0.0139986	0.889008	0.147155
Human nucleoporin 98 (NUP98) mRNA; complete cds	AA148536	Data not found			1.82309	1.87418	66.5414	74.8473	0.0382213	0.889029	0.0953904
Homo sapiens DNA polymerase epsilon subunit B (DPE2) mRNA; complete cds	AA448664	Hs.162777	POLE2		1.45275	1.50377	28.3629	31.8987	6.1393e-05	0.889158	0.131696
T-COMPLEX PROTEIN 1; ALPHA SUBUNIT	R46821	Hs.363137	ACAT2		1.8938	1.94471	78.3067	88.0467	0.111775	0.889377	0.16443
Retinoic acid receptor; gamma 1	AA496438	Hs.1497	RARG		1.86135	1.91219	72.6693	81.6944	0.000796628	0.889527	0.00504098
Von Hippel-Lindau syndrome	R54176	Data not found			1.5354	1.58617	34.3082	38.5632	3.65148e-06	0.88966	0.0257973
Insulin receptor substrate-1 [human; skeletal muscle; mRNA; 5828 nt]	AA456704	Hs.471508	IRS1		1.4725	1.52322	29.6823	33.3597	2.3496e-05	0.889763	0.242715
unknown EST	R51865	Hs.485278	RNF8		1.42844	1.47916	26.8191	30.1411	4.58949e-05	0.889784	0.230938
Homo sapiens eIF-1A; Y isoform (EIF1AY) mRNA; complete cds	AA047039	Hs.461178	EIF1AY		2.10334	2.15403	126.863	142.57	0.118855	0.889833	0.179348
H.sapiens mRNA for -14 gene; containing globin regulatory element	AA425757	Hs.19699	C16orf35		1.42232	1.473	26.4435	29.7168	2.11083e-08	0.88985	0.180209
H.sapiens mRNA for ZYG homologue	AA489714	Hs.147950	C9orf60		1.43858	1.48922	27.4525	30.8475	2.73955e-08	0.889944	0.132274
Homo sapiens U-snRNP-associated cyclophilin (USA-CyP) mRNA; complete cds	AA418410	Hs.256639	PPIH		1.4127	1.46332	25.864	29.062	7.50724e-05	0.88996	0.328609
Membrane component; chromosome 1; surface marker 1 (40kD glycoprotein; identified by monoclonal antibody GA733)	AA454810	Hs.23582	TACSTD2		1.62509	1.67563	42.1786	47.3841	0.104073	0.890143	0.251909
Human mRNA for uKATP-1; complete cds	AA036956	Hs.102308	KCNJ8		1.6244	1.6749	42.1113	47.3042	1.5858e-05	0.890222	0.00417974
RAG (recombination activating gene) cohort 1	AA676460	Hs.159557	KPNA2		1.85939	1.90981	72.3416	81.248	0.0610137	0.89038	0.156935
COAGULATION FACTOR X PRECURSOR	N98524	Hs.361463	F10		1.73983	1.79019	54.9328	61.6871	0.0119548	0.890507	0.0629864
Topoisomerase (DNA) II beta (180kD)	R22050	Data not found			1.42404	1.47437	26.5485	29.8106	9.54851e-06	0.890572	0.277348
Carbonic anhydrase VI	AA489653	Hs.100322	CA6		1.51338	1.5637	32.6119	36.6182	0.000538624	0.890594	0.118054
Thyroid hormone receptor; alpha (avian erythroblastic leukemia viral (v-erb-a) oncogene homolog)	AA454168	Hs.276916	NR1D1		1.6334	1.68369	42.9934	48.2709	0.00788402	0.890669	0.0678727
Cytochrome b-5	R91950	Hs.465413	CYB5		1.60631	1.65659	40.3936	45.3512	0.00160026	0.890685	0.0145331
Protein tyrosine phosphatase; receptor type; beta polypeptide	H18633	Hs.434375	PTPRB		1.49287	1.54315	31.1081	34.9258	3.2746e-07	0.890692	0.0868914
H.sapiens E-MAP-115 mRNA	R77251	Hs.486548	MAP7		1.44404	1.49418	27.7996	31.2019	2.68775e-05	0.890958	0.40231
Adenylate cyclase activating polypeptide 1 (pituitary)	AA772803	Hs.531719	ADCYAP1		1.49148	1.54148	31.0083	34.7921	0.00320716	0.891247	0.211395
H.sapiens endonuclease G (ENDOG) mRNA	AA629804	Hs.420106	ENDOG		1.40819	1.45813	25.5968	28.7167	4.45165e-08	0.891356	0.34328
Homo sapiens NADH:ubiquinone oxidoreductase 15 kDa IP subunit mRNA; nuclear gene encoding mitochondrial protein; complete cds	AA448959	Hs.472185	NDUFS5		1.4078	1.45773	25.5742	28.6902	4.62028e-06	0.891391	0.288444
Homo sapiens putative DNA methyltransferase (DNMT2) mRNA; complete cds	R95732	Hs.351665	DNMT2		1.76255	1.81241	57.883	64.9241	0.0485341	0.89155	0.158363
Chediak-Higashi syndrome 1	N74383	Data not found			1.47302	1.52286	29.7177	33.3315	0.000185363	0.891579	0.182532
H.sapiens OZF mRNA	AA504351	Data not found			1.58516	1.63494	38.473	43.1459	0.000253213	0.891696	0.0575714
Human liver glutamate dehydrogenase mRNA; complete cds	R54424	Hs.500409	GLUD1		2.05356	2.10334	113.126	126.864	0.102349	0.891708	0.367592
Human D9 splice variant A mRNA; complete cds	AA453750	Hs.37616	STRA13		1.67233	1.72195	47.0246	52.717	0.000621942	0.89202	0.00741115
Replication protein A2 (32kD)	R39861	Hs.79411	RPA2		1.45805	1.50764	28.7108	32.1843	1.56839e-06	0.892077	0.246911
H.sapiens mRNA for TFG protein	R60847	Hs.518123	TFG		1.94371	1.99327	87.8438	98.4612	0.0413528	0.892167	0.0797874
Xanthine dehydrogenase	R09503	Data not found			2.12929	2.17883	134.676	150.948	0.144703	0.892196	0.174788
Human SNC19 mRNA sequence	AA489246	Hs.504315	ST14		2.84134	2.8908	693.976	777.686	0.0245277	0.89236	0.0468227
Human high density lipoprotein binding protein (HBP) mRNA; complete cds	AA457697	Hs.471851	HDLBP		1.79888	1.84833	62.9328	70.5226	0.0546274	0.892377	0.114796
Fumarylacetoacetate	W94120	Hs.73875	FAH		1.99278	2.04222	98.3514	110.21	0.28387	0.892403	0.205463
CD9 antigen	AA412053	Hs.114286	CD9		2.41652	2.46594	260.927	292.374	0.064922	0.892444	0.064802
Human carboxylesterase (hCE-2) mRNA; complete cds	AA099487	Data not found			1.4416	1.49098	27.644	30.9727	6.44144e-07	0.892529	0.178872
Human 26S proteasome-associated pad1 homolog (POH1) mRNA; complete cds	R08876	Data not found			1.68819	1.73747	48.7744	54.635	0.0372394	0.892732	0.0815379
Homo sapiens Rac3 (RAC3) mRNA; complete cds	N51095	Hs.45002	RAC3		1.5343	1.58357	34.2212	38.3327	4.41745e-07	0.892744	0.0329536
unknown EST	R60313	Hs.26766			1.58784	1.63711	38.7112	43.3617	0.000294304	0.892752	0.459064
TRICHOHYALIN	AA258580	Hs.432416			1.47617	1.5254	29.9345	33.5272	0.000241052	0.892845	0.202965
Human recepin mRNA; complete cds	R53998	Hs.470675	CIR		1.82432	1.87354	66.7303	74.7378	0.00889719	0.892858	0.0472133
Human 68 kDa type I phosphatidylinositol-4-phosphate 5-kinase alpha mRNA; clone PIP5KIa1; complete cds	N64014	Hs.546316	PIP5K1A		1.43021	1.4794	26.9283	30.158	0.000548985	0.892908	0.378266
Zinc finger protein 9 (a cellular retroviral nucleic acid binding protein)	N69908	Data not found			1.5284	1.57759	33.7602	37.8083	0.000277978	0.892929	0.134963
Inhibitor of DNA binding 3; dominant negative helix-loop-helix protein	AA482119	Hs.76884	ID3		1.9677	2.01675	92.8331	103.932	0.115355	0.893208	0.169145
Activated leucocyte cell adhesion molecule	R39862	Hs.150693	ALCAM		1.60167	1.65071	39.9642	44.7411	0.00169191	0.893232	0.0543711
Plasminogen	T73090	Hs.143436	PLG		1.42296	1.47182	26.4825	29.6363	1.28649e-05	0.893582	0.298931
Homo sapiens N-acetylglucosamyl transferase component Gpi1 (GPI1) mRNA; complete cds	AA157261	Hs.18079	PIGQ		1.44803	1.49678	28.056	31.3894	2.26122e-06	0.893806	0.230618
Human cytoplasmic dynein light chain 1 (hdlc1) mRNA; complete cds	AA644679	Hs.5120	DNCL1		1.90328	1.95201	80.0346	89.5395	0.0469184	0.893847	0.109084
Human homeobox protein (PHOX1) mRNA; 3' end	AA293453	Hs.283844	SFXN3		1.61479	1.66346	41.1898	46.0745	0.00185787	0.893981	0.0400464
Sp3 transcription factor	W31688	Hs.531587	SP3		1.4698	1.51846	29.4983	32.9956	2.74586e-05	0.894007	0.274228
Homo sapiens Werner syndrome gene; complete cds	N64051	Hs.512715	WRN		2.75991	2.80844	575.317	643.339	0.399892	0.894267	0.185402
Human high-affinity copper uptake protein (hCTR1) mRNA; complete cds	AA191488	Hs.532315	SLC31A1		2.74259	2.79108	552.826	618.134	0.376738	0.894346	0.334722
SON DNA binding protein	AA431849	Hs.517262	SON		2.5454	2.59385	351.078	392.509	0.204932	0.894445	0.222171
Homo sapiens splicing factor Sip1 mRNA; complete cds	H78241	Hs.210367	SFRS2IP		1.80413	1.85256	63.6993	71.2133	0.0111948	0.894486	0.0564919
Human TNF-related apoptosis inducing ligand TRAIL mRNA; complete cds	H54629	Hs.478275	TNFSF10		2.17108	2.21949	148.28	165.762	0.024515	0.894533	0.0396342
Human hSIAH2 mRNA; complete cds	AA029042	Hs.477959	SIAH2		3.14729	3.19563	1403.76	1569.03	0.196474	0.894664	0.164056
Homo sapiens mRNA for H-2K binding factor-2; complete cds	AA416783	Hs.479396	RBPSUH		1.5457	1.59401	35.1315	39.2657	1.68332e-05	0.89471	0.0563581
Down-regulator of transcription 1; TBP-binding (negative cofactor 2)	AA132007	Hs.348418	DR1		1.63331	1.68153	42.9842	48.0322	0.135172	0.894904	0.264607
Tumor protein p53 (Li-Fraumeni syndrome)	R39356	Data not found			1.80315	1.85133	63.5556	71.0123	0.0015336	0.894993	0.0140275
DNA polymerase gamma	AA188761	Data not found			1.5337	1.58187	34.1745	38.1828	4.14736e-06	0.895024	0.0809837
N-acetylgalactosaminidase; alpha-	R46823	Hs.75372	NAGA		1.47464	1.52279	29.8289	33.3265	8.10858e-07	0.895049	0.255768
Human K-ras oncogene protein mRNA; complete cds	N95249	Data not found			1.67089	1.71898	46.8697	52.358	0.0138752	0.895177	0.0856775
Human 100 kDa coactivator mRNA; complete cds	AA017383	Hs.122523	SND1		1.84328	1.89134	69.7078	77.865	0.00269365	0.895238	0.0341259
Cell division cycle 25C	W95001	Hs.656	CDC25C		1.54555	1.59346	35.12	39.2155	1.79606e-05	0.895564	0.084697
40S RIBOSOMAL PROTEIN S8	AA683050	Hs.512675	RPS8		2.03654	2.08442	108.777	121.457	0.0360591	0.8956	0.0594151
H.sapiens mRNA for canalicular multidrug resistance protein	R91503	Hs.368243	ABCC2		1.5854	1.63327	38.4945	42.9802	0.000291844	0.895632	0.0581781
Human TNF receptor associated factor 6 (TRAF6) mRNA; complete cds	AA456295	Hs.444172	TRAF6		1.42732	1.47519	26.7497	29.8667	0.00161975	0.895635	0.392613
Growth factor receptor-bound protein 2	AA449831	Hs.444356	GRB2		1.99402	2.04184	98.6315	110.114	0.0146713	0.895723	0.0471437
Human placenta (Diff33) mRNA; complete cds	H23255	Hs.272168	TDE1		2.28537	2.33318	192.915	215.368	0.056253	0.895745	0.058323
Human erythroid-specific transcription factor EKLF mRNA; complete cds	H65734	Hs.37860	KLF1		1.44566	1.49344	27.9035	31.1486	0.000107358	0.895821	0.291735
Human ninjurin1 mRNA; complete cds	AA625806	Hs.494457	NINJ1		3.40041	3.44819	2514.26	2806.64	0.021641	0.895827	0.0153856
Homo sapien; alpha-3 (VI) collagen	R62603	Data not found			2.127	2.1747	133.967	149.52	0.134498	0.895983	0.113078
Human IAP homolog C (MIHC) mRNA; complete cds	AA002126	Hs.127799	BIRC3		1.43109	1.47874	26.9832	30.1121	8.92535e-06	0.89609	0.323792
Chemokine (C-C) receptor 1	AA036881	Hs.301921	CCR1		1.90235	1.95	79.8635	89.1243	0.183854	0.896091	0.266739
Myosin; heavy polypeptide 11; smooth muscle	AA126989	Hs.460109	MYH11		2.19315	2.2408	156.011	174.099	0.0441323	0.896104	0.0835238
Homo sapiens tapasin (NGS-17) mRNA; complete cds	T69304	Data not found			1.82417	1.87181	66.7073	74.4413	0.019092	0.896106	0.0623047
Immunoglobulin-associated beta (B29)	R72079	Hs.89575	CD79B		1.46434	1.51198	29.1299	32.507	0.000693512	0.896112	0.222171
Arylsulfatase B	AA128826	Hs.149103	ARSB		1.50512	1.55267	31.9975	35.7002	0.00731348	0.896284	0.320089
Human neuronal pentraxin 1 (NPTX1) mRNA; complete cds	H22445	Hs.514556	NPTX1		1.66578	1.71333	46.3209	51.6804	0.0354906	0.896295	0.105871
Solute carrier family 9 (sodium/hydrogen exchanger); isoform 1 (antiporter; Na+/H+; amiloride sensitive)	AA455369	Hs.469116	SLC9A1		1.48067	1.52821	30.2465	33.7448	8.1538e-08	0.89633	0.15278
Glycophorin E	T50527	Hs.371903	GYPE		1.51857	1.56608	33.0046	36.8195	2.3141e-07	0.896389	0.0952398
Centromere autoantigen C	AA461496	Hs.479867	CENPC1		1.47723	1.52474	30.0078	33.4761	0.00170643	0.896394	0.332391
Human P13-kinase associated p85 mRNA sequence	R45961	Hs.132225	PIK3R1		1.73614	1.78364	54.4679	60.7626	0.000634792	0.896404	0.0424979
Cell division cycle 2; G1 to S and G2 to M	AA598974	Hs.334562	CDC2		1.61135	1.65883	40.8649	45.5863	0.00345576	0.89643	0.107103
ALPHA-ACTININ 1; CYTOSKELETAL ISOFORM	AA495869	Hs.509765	ACTN1		1.41267	1.46005	25.8627	28.8437	2.12641e-05	0.89665	0.448907
Human transportin (TRN) mRNA; complete cds	AA481067	Hs.482497	TNPO1		1.86571	1.91302	73.4023	81.851	0.043285	0.89678	0.113439
Human protein tyrosine kinase t-Ror1 (Ror1) mRNA; complete cds	AA430035	Hs.473761	RTN3		2.18507	2.23226	153.134	170.712	0.151967	0.897033	0.130259
Homo sapiens Drosophila fat facets related Y protein (DFFRY) mRNA; complete cds	AA182680	Hs.165856	USP9Y		1.45467	1.50185	28.4882	31.7578	1.11958e-07	0.897046	0.171188
PROTEIN KINASE C; THETA TYPE	H60824	Data not found			1.45252	1.49969	28.3477	31.6002	0.00129271	0.897072	0.336976
GA-binding protein transcription factor; alpha subunit (60kD)	H96241	Hs.473470	GABPA		1.4599	1.50706	28.8335	32.1412	5.74167e-06	0.897089	0.202586
Human iroquois-class homeodomain protein IRX-2a mRNA; complete cds	R46202	Hs.435730	IRX5		1.44595	1.49308	27.9223	31.1229	1.58767e-06	0.897162	0.323792
EGR3	R39111	Hs.534313	EGR3		1.3998	1.44691	25.107	27.9842	9.59537e-07	0.897184	0.414821
Fumarate hydratase	AA026918	Hs.498239	FH		1.45545	1.50255	28.5399	31.8092	1.52473e-06	0.897224	0.376197
IMP (inosine monophosphate) dehydrogenase 1	R52542	Hs.534808	IMPDH1		2.52481	2.57191	334.822	373.175	0.159981	0.897226	0.156935
Human nicotinamide N-methyltransferase (NNMT) mRNA; complete cds	T72089	Hs.503911	NNMT		1.66388	1.71085	46.1191	51.3861	0.0127887	0.897502	0.0851134
Homo sapiens mRNA for STAT induced STAT inhibitor-3; complete cds	AA001219	Hs.527973	SOCS3		1.51545	1.56236	32.7679	36.5053	0.00184728	0.897619	0.18735
Homo sapiens imprinted multi-membrane spanning polyspecific transporter-related protein (IMPT1) mRNA; complete cds	AA406180	Hs.50868	SLC22A18		1.65483	1.70171	45.1674	50.3168	0.000677883	0.897662	0.0211793
Glutamate receptor; ionotropic; kainate 5	AA058857	Hs.2389	GRIK3		1.43758	1.48443	27.389	30.5091	9.7537e-06	0.897733	0.426838
Human dihydrolipoamide dehydrogenase mRNA; complete cds	R60317	Hs.131711	DLD		1.80081	1.84765	63.2129	70.4129	0.0470799	0.897747	0.121874
Chymotrypsin-like	AA026626	Hs.513683	PSKH1		1.61103	1.65778	40.8351	45.4761	0.00712755	0.897947	0.0748139
Friend leukemia virus integration 1	N50806	Hs.504281	FLI1		1.56796	1.61459	36.9797	41.1709	0.00302008	0.898199	0.145895
Clathrin light chain A	AA113872	Hs.522114	CLTA		1.4734	1.51999	29.7439	33.112	1.93595e-05	0.898282	0.352594
Human cysteine protease CPP32 isoform alpha mRNA; complete cds	AA011446	Hs.141125	CASP3		1.4202	1.46677	26.3146	29.2935	1.85363e-05	0.89831	0.363727
Cyclin F	AA676797	Hs.1973	CCNF		1.52904	1.57554	33.8094	37.6308	2.97127e-05	0.89845	0.185727
Fucosidase; alpha-L- 1; tissue	N95761	Data not found			1.46627	1.51276	29.2595	32.5653	6.08859e-05	0.898485	0.23093
H.sapiens RY-1 mRNA for putative nucleic acid binding protein	AA293192	Hs.54649	RY1		1.81746	1.86388	65.684	73.0939	0.000703022	0.898624	0.0140917
Dihydropyrimidine dehydrogenase	AA430625	Hs.335034	DPYD		1.64854	1.69496	44.5188	49.5402	0.000486442	0.898641	0.0101916
WEE1-LIKE PROTEIN KINASE	AA678396	Hs.249441	WEE1		1.56026	1.60662	36.3295	40.4218	5.58985e-05	0.898761	0.0878615
Human mRNA for 5'-terminal region of UMK; complete cds	W69906	Hs.458360	UCK2		1.56531	1.61165	36.7546	40.8934	0.323686	0.898791	0.41788
Human histone H2A.1 (H2A) gene; complete cds	AA426352	Data not found			1.46939	1.51572	29.4707	32.7883	0.000384391	0.898817	0.38992
Human microfibril-associated glycoprotein-2 MAGP-2 mRNA; complete cds	AA056013	Hs.512842	MFAP5		1.73279	1.77911	54.0497	60.1333	0.257853	0.898831	0.363102
Human MHC Class I region proline rich protein mRNA; complete cds	AA456966	Hs.118354	PRR3		1.45059	1.49689	28.2221	31.3971	0.00660382	0.898874	0.476384
Myxovirus (influenza) resistance 2; homolog of murine	AA286908	Hs.926	MX2		1.46474	1.51099	29.1569	32.4333	0.000298833	0.89898	0.462033
ATPase; Na+/K+ transporting; alpha 3 polypeptide	AA775957	Hs.515427	ATP1A3		1.46452	1.51076	29.1417	32.4163	1.87786e-06	0.898985	0.359261
Type 3 iodothyronine deiodinase	N67048	Hs.49322	DIO3		2.84064	2.88688	692.848	770.688	0.0844239	0.898999	0.0737214
HEMOGLOBIN ZETA CHAIN	N59636	Hs.449632	HBZ		1.42345	1.46968	26.5127	29.4901	4.68422e-05	0.89904	0.275965
S-100P PROTEIN	R32848	Data not found			1.47171	1.51791	29.6282	32.9542	1.05728e-05	0.899073	0.132222
Phosphoglycerate mutase 1 (brain)	AA676970	Hs.511830			2.63636	2.68254	432.872	481.44	0.364662	0.899119	0.194401
Homo sapiens mRNA for TGF-beta activated kinase 1a; complete cds	AA460969	Hs.485968	MAP3K7		1.4843	1.53044	30.5001	33.9184	4.23601e-05	0.899218	0.147288
Homo sapiens protein phosphatase Wip1 mRNA; complete cds	N33955	Hs.286073	PPM1D		1.47602	1.52215	29.9241	33.2776	0.000232095	0.899228	0.233362
Smooth muscle myosin heavy chain isoform SMemb [human; umbilical cord; fetal aorta; mRNA Partial; 971 nt]	AA490477	Hs.16355	MYH10		1.47585	1.52195	29.912	33.2619	0.00105185	0.899289	0.340574
PROCHOLECYSTOKININ PRECURSOR	N30191	Hs.458426	CCK		1.58672	1.63281	38.6118	42.9352	0.000537812	0.899302	0.0939535
SMALL NUCLEAR RIBONUCLEOPROTEIN SM D1	H16255	Hs.536374			1.45451	1.50056	28.4778	31.6636	1.89166e-07	0.899386	0.180975
Solute carrier family 2 (facilitated glucose transporter); member 5	H38650	Hs.530003	SLC2A5		1.40318	1.44923	25.3037	28.1338	6.23688e-05	0.899406	0.288196
Human Ets transcription factor (NERF-2) mRNA; complete cds	AA447783	Hs.260903	ELF2		1.52405	1.56998	33.4236	37.1514	9.61391e-06	0.899659	0.0670092
Protein tyrosine phosphatase; non-receptor type 9	AA434420	Hs.445775	PTPN9		1.56445	1.6102	36.682	40.7568	0.000132651	0.900023	0.0476861
Flavin-containing monooxygenase 2	H71848	Hs.445350	FMO3		1.45657	1.50222	28.6136	31.7848	4.75354e-05	0.900229	0.395902
Human breast tumor autoantigen mRNA; complete sequence	H27986	Hs.436792	LMO4		2.03684	2.08248	108.853	120.916	0.00529673	0.900237	0.0246357
ZAKI-4 mRNA in human skin fibroblast; complete cds	H19440	Data not found			1.66425	1.70982	46.1585	51.2655	0.00538532	0.900383	0.0335962
Activin A receptor; type II	AA125981	Hs.470171	ACVR2		1.90328	1.94882	80.0356	88.8833	0.15274	0.900458	0.19579
Sorcin	H60859	Hs.489040	SRI		1.50016	1.54562	31.6345	35.1257	0.000221807	0.900609	0.353064
Human mRNA for nucleosome assembly protein; complete cds	AA463251	Data not found			1.57312	1.61847	37.4211	41.5405	0.00670311	0.900833	0.136283
Uncoupling protein 2 (mitochondrial; proton carrier)	H61243	Hs.80658	UCP2		1.69196	1.73729	49.1999	54.6128	0.00117927	0.900886	0.0297518
Homo sapiens heterogeneous nuclear ribonucleoprotein R mRNA; complete cds	AA486402	Hs.373763	HNRPR		2.21134	2.25661	162.68	180.553	0.0261661	0.90101	0.0892278
Human glycoprotein receptor gp330 precursor; mRNA; complete cds	R76808	Hs.470538	LRP2		2.0655	2.11074	116.278	129.044	0.0620245	0.901075	0.158363
Human FK-506 binding protein homologue (FKBP38) mRNA; complete cds	N95418	Hs.173464	FKBP8		1.59812	1.64319	39.6388	43.9732	7.4776e-05	0.901431	0.00517792
GLI3 PROTEIN	AA418036	Hs.199338	GLI3		1.71666	1.76172	52.0784	57.7718	3.52924e-05	0.901451	0.0049137
4-hydroxyphenylpyruvate dioxygenase	AA010605	Hs.2899	HPD		2.59767	2.6427	395.974	439.238	0.165828	0.901502	0.0698578
Orosomucoid 1	AA700876	Hs.522356	ORM2		2.34747	2.39247	222.573	246.874	0.246435	0.901565	0.18719
Urokinase-type plasminogen activator	AA284669	Hs.77274	PLAU		1.65008	1.69508	44.677	49.5542	0.000103295	0.901577	0.00629184
Human iron-regulatory protein 2 (IRP2) mRNA; partial cds	AA133187	Hs.436031	IREB2		1.43239	1.47739	27.064	30.0182	1.80973e-06	0.901585	0.43399
Human Gps1 (GPS1) mRNA; complete cds	AA521025	Hs.268530	GPS1		1.62697	1.67194	42.3612	46.9828	0.0161101	0.90163	0.0819358
CLEAVAGE SIGNAL-1 PROTEIN	AA496804	Data not found			1.62376	1.66871	42.0497	46.6348	0.00180194	0.901679	0.0411527
Acyl-Coenzyme A dehydrogenase; C-4 to C-12 straight chain	N70794	Hs.445040	ACADM		1.73214	1.77708	53.9684	59.8515	0.00823287	0.901705	0.0564919
Human K+ channel beta 2 subunit mRNA; complete cds	H14383	Hs.440497	KCNAB2		1.63353	1.67846	43.0059	47.6934	0.00398203	0.901715	0.073668
Cyclin B1	R46787	Hs.23960	CCNB1		1.46247	1.50739	29.0051	32.1653	0.00921947	0.901751	0.440462
Human infant brain mRNA; clone 13cDNA73	H09111	Hs.507669	13CDNA73		1.52056	1.56546	33.1561	36.7672	5.07467e-06	0.901787	0.182441
Tissue inhibitor of metalloproteinase 1 (erythroid potentiating activity; collagenase inhibitor)	H80215	Data not found			1.45249	1.4972	28.3458	31.4198	0.000128802	0.902166	0.309855
SKI-RELATED ONCOGENE SNON	AA844447	Hs.445725	SKIL		1.47179	1.51647	29.6339	32.8449	1.03558e-05	0.902237	0.38992
Human thymidine kinase 2 (TK2) mRNA; complete cds	AA029497	Hs.512619	TK2		1.51396	1.55861	32.6559	36.1918	8.61377e-05	0.902299	0.348283
ATPase; Na+/K+ transporting; alpha 1 polypeptide	AA873355	Hs.371889	ATP1A1		1.7522	1.7968	56.5195	62.632	0.0113793	0.902405	0.0697615
Human lambda/iota-protein kinase C-interacting protein mRNA; complete cds	H98694	Hs.460179	SMG1		1.42465	1.46924	26.5859	29.4608	7.22261e-06	0.902415	0.421164
Homo sapiens CG1 mRNA; complete cds	N65968	Hs.408241	NUPL2		1.44889	1.49346	28.1117	31.1501	7.93821e-07	0.902462	0.208848
Signal recognition particle receptor ('docking protein')	AA598621	Hs.368376	SRPR		1.82846	1.87302	67.3688	74.6484	0.036632	0.902482	0.131444
Prolyl endopeptidase	AA664056	Hs.436564	PREP		1.47066	1.51522	29.5573	32.7507	2.26529e-06	0.902494	0.109248
POU domain; class 2; transcription factor 2	AA873635	Hs.515429	POU2F2		2.05779	2.10234	114.231	126.572	0.0298295	0.902501	0.0675575
Homo sapiens protein kinase mRNA; complete cds	AA071486	Hs.442658	AURKB		1.42047	1.46501	26.331	29.1747	1.84862e-05	0.902529	0.428201
Lumican	AA447781	Hs.406475	LUM		3.07581	3.12031	1190.71	1319.2	0.0662958	0.902599	0.0536827
ISL1 transcription factor; LIM/homeodomain; (islet-1)	AA018683	Hs.505	ISL1		1.58746	1.63188	38.678	42.8428	0.0470022	0.90279	0.237477
Human Br140 mRNA; complete cds	T98019	Hs.1004	BRPF1		1.55709	1.60149	36.0653	39.9477	0.00306929	0.902814	0.155756
Human mRNA for Neuroblastoma; complete cds	AA482070	Hs.87435	ARHGEF16		1.4733	1.5177	29.7375	32.9379	0.000120976	0.902835	0.419038
Human dsRNA adenosine deaminase DRADA2b (DRADA2b) mRNA; complete cds	AA489331	Hs.474018	ADARB1		1.49502	1.5394	31.2624	34.6256	1.5062e-05	0.902868	0.244694
PBX1a and PBX1b	AA403031	Hs.493096	PBX1		1.57743	1.62172	37.7946	41.8527	0.000242836	0.903039	0.0984279
Zinc finger protein homologous to Zfp-36 in mouse	R38383	Hs.552843			1.65455	1.69878	45.1384	49.9783	6.53855e-05	0.90316	0.00830033
Human carnitine palmitoyltransferase II precursor (CPT1) mRNA; complete cds	AA456014	Hs.525391	FLJ20580		1.55964	1.60385	36.2777	40.1651	0.0215712	0.903216	0.201937
Tubulin; gamma polypeptide	T77733	Hs.279669	TUBG1		1.68057	1.72474	47.9259	53.0565	0.00731201	0.903299	0.099459
Keratin 13	W60057	Hs.463032	KRT13		2.74193	2.78596	551.994	610.888	0.245814	0.903592	0.21079
Human 180 kDa transmembrane PLA2 receptor mRNA; complete cds	AA086038	Hs.410477	PLA2R1		1.50587	1.54987	32.0528	35.4707	4.43111e-05	0.903642	0.208213
Human transcription factor ERF-1 mRNA; complete cds	AA394236	Hs.473152	TFAP2C		1.49724	1.54119	31.4225	34.769	3.73706e-06	0.903752	0.279249
Human alpha-2-macroglobulin mRNA; complete cds	H06516	Hs.212838	A2M		1.56592	1.60985	36.8057	40.7241	0.0895149	0.903783	0.252418
Homo sapiens putative tetraspan transmembrane protein L6H (TM4SF5) mRNA; complete cds	W84524	Hs.184194	TM4SF5		1.95582	1.99976	90.3283	99.9444	0.0875565	0.903785	0.147469
Human mRNA for clathrin coat assembly protein-like; complete cds	AA460727	Hs.406191	AP3S1		1.75592	1.79982	57.0055	63.0691	0.0102145	0.903856	0.0564919
Human ubiquitin carrier protein (E2-EPF) mRNA; complete cds	AA464729	Hs.462306	ZNF286		1.63077	1.67466	42.734	47.2778	0.00212951	0.903891	0.0439962
Plastin 1 (I isoform)	AA017379	Hs.203637	PLS1		1.53562	1.5795	34.3256	37.975	6.89237e-05	0.9039	0.079151
Acyloxyacyl hydrolase (neutrophil)	T65864	Hs.488007	AOAH		1.85518	1.89905	71.6438	79.259	0.0969432	0.90392	0.197472
HOMEOBOX PROTEIN HOX-B6	AA610066	Hs.98428	HOXB6		1.57422	1.61808	37.5165	41.5028	0.000727357	0.903951	0.0727648
Human Zn-15 related zinc finger protein (rlf) mRNA; complete cds	R58985	Data not found			2.45586	2.49969	285.668	316.001	0.0026627	0.904008	0.000990361
NEUTROPHIL GELATINASE-ASSOCIATED LIPOCALIN PRECURSOR	AA400973	Hs.204238	LCN2		1.95812	2.00194	90.8072	100.448	0.00908446	0.904019	0.0568176
Homo sapiens androgen receptor associated protein 24 (ARA24) mRNA; complete cds	AA456636	Hs.10842	RAN		1.43055	1.47432	26.9492	29.8074	5.51726e-05	0.904113	0.433296
Lactotransferrin	AA677706	Hs.529517	LTF		1.55783	1.60156	36.1268	39.9544	0.0341042	0.904201	0.244694
Homo sapiens AQP9 mRNA for aquaporin 9; complete cds	AA621132	Hs.104624	AQP9		1.45798	1.50165	28.7064	31.7431	4.65218e-05	0.904335	0.407619
Hexokinase 1	AA485272	Hs.370365	HK1		1.86905	1.9127	73.9683	81.7892	0.0115931	0.904377	0.0248729
DYNAMIN-1	AA496334	Hs.522413	DNM1		1.6116	1.65521	40.8888	45.2072	0.0051627	0.904474	0.139341
Fucosyltransferase 4 (alpha (1;3) fucosyltransferase; myeloid-specific)	R25419	Hs.538457			1.46936	1.51295	29.4688	32.5802	4.72218e-06	0.904499	0.328552
Ewing sarcoma breakpoint region 1	R32756	Hs.374477	EWSR1		1.47751	1.52108	30.027	33.1954	1.62303e-05	0.904553	0.359261
Human fibroblast activation protein mRNA; complete cds	AA405569	Data not found			2.27785	2.32142	189.607	209.613	0.0493716	0.904557	0.0497122
Cytochrome B561	AA457700	Hs.368641	SCD		1.48623	1.52978	30.6358	33.8671	0.111573	0.90459	0.495055
H.sapiens mRNA for protein-tyrosine-phosphatase	H23202	Hs.506076	PTPRR		1.44098	1.48449	27.6047	30.5136	2.84582e-06	0.90467	0.347917
Protein kinase C; zeta	AA459211	Hs.496255	PRKCZ		1.52105	1.56451	33.1936	36.6869	6.01317e-05	0.904781	0.260304
Glutathione S-transferase M5	AA056232	Hs.75652	GSTM5		1.47113	1.51456	29.589	32.7007	1.49066e-05	0.904842	0.52855
Caveolin; caveolae protein; 22kD	AA055835	Data not found			2.30879	2.35215	203.605	224.982	0.291683	0.90498	0.286395
H.sapiens RFXAP mRNA	AA057436	Hs.24422	RFXAP		1.4833	1.52658	30.4299	33.6187	2.37495e-05	0.905145	0.342616
Human mRNA for nel-related protein 2; complete cds	H45300	Hs.505326	NELL2		1.47405	1.51727	29.7888	32.9056	8.39078e-06	0.905281	0.265101
H.sapiens mRNA for G13 protein	AA709158	Hs.42853	CREBL1		1.63588	1.67899	43.2395	47.7516	0.00328685	0.90551	0.0866382
Human PMS6 mRNA (yeast mismatch repair gene PMS1 homologue); partial cds (C-terminal region)	H25510	Data not found			1.46167	1.50476	28.9514	31.9709	3.84672e-06	0.905553	0.384948
H.sapiens mRNA for Sec23B isoform; 2450bp	AA634360	Hs.369373	SEC23B		1.45082	1.49384	28.2372	31.1777	0.000661126	0.905686	0.449356
Glycogen synthase [human; liver; mRNA; 2912 nt]	N52282	Hs.82614	GYS2		1.47412	1.51701	29.7935	32.8861	8.14414e-05	0.905958	0.496675
Acid phosphatase type 5	R08817	Hs.1211	ACP5		1.53357	1.57643	34.1644	37.7074	0.00232844	0.90604	0.138192
Ribosomal protein S28	AA856556	Hs.153177	RPS28		2.24597	2.28881	176.185	194.45	0.0537482	0.906069	0.038162
Cannabinoid receptor 1 (brain)	R20626	Hs.75110	CNR1		1.55772	1.60056	36.118	39.8618	0.000609043	0.906079	0.181518
Homo sapiens TNF-alpha stimulated ABC protein (ABC50) mRNA; complete cds	AA485752	Hs.9573	ABCF1		1.54996	1.59272	35.4778	39.149	0.000985791	0.906225	0.107853
H.sapiens ray mRNA	W05696	Hs.524788	RAB35		1.47221	1.51491	29.6629	32.7272	0.000261129	0.90637	0.392613
Cleavage stimulation factor; 3' pre-RNA; subunit 3; 77kD	AA700556	Hs.44402	CSTF3		1.49294	1.53562	31.1126	34.3258	0.000571812	0.906393	0.29529
Homo sapiens protein phosphatase 2A B56-beta (PP2A) mRNA; complete cds	AA129171	Hs.75199	PPP2R5B		1.39466	1.43734	24.8119	27.3738	7.36997e-06	0.90641	0.491033
Human mRNA for HHR23A protein; complete cds	N98412	Hs.524579	LYZ		1.44049	1.48312	27.5732	30.4175	0.00195184	0.906494	0.524862
Homo sapiens Rigui (RIGUI) mRNA; complete cds	T95053	Hs.445534	PER1		1.78547	1.82809	61.0194	67.3121	0.0143171	0.906514	0.0411511
Integrin; beta 3 (platelet glycoprotein IIIa; antigen CD61)	AA666269	Data not found			1.87606	1.91868	75.1725	82.9235	0.027571	0.906528	0.0984285
Human 54 kDa protein mRNA; complete cds	AA056465	Hs.533282	NONO		2.9509	2.99348	893.103	985.092	0.0627912	0.906619	0.0864461
Iron-responsive element binding protein 1	AA156988	Hs.446075	ACO1		2.19164	2.23421	155.469	171.479	0.0812174	0.906635	0.150515
Human transducin-like protein mRNA; complete cds	AA394130	Hs.513267	TBL3		1.52519	1.56775	33.5113	36.9618	0.000132017	0.906647	0.230663
Human Toll-like receptor 2 (TLR2) mRNA; complete cds	T57791	Hs.382102			1.48571	1.52826	30.5992	33.7487	2.68793e-05	0.906677	0.23093
Human heparan sulfate proteoglycan (HSPG2) mRNA; complete cds	AA427561	Hs.550478	HSPG2		1.80636	1.84888	64.0263	70.6123	0.0282963	0.906729	0.0743233
Human clone lambda 5 semaphorin mRNA; complete cds	AA454570	Hs.32981	SEMA3F		1.43843	1.48093	27.4427	30.2642	3.65326e-06	0.90677	0.498483
5-HT2AR	R55130	Hs.424980	HTR2A		1.54286	1.58533	34.9028	38.4887	0.000769214	0.906834	0.170132
Cytochrome c1	AA447774	Hs.289271	CYC1		1.98577	2.02814	96.7773	106.695	0.421159	0.907049	0.336755
Human NOF1 mRNA; complete cds	W48701	Hs.75859	MRPL49		1.70364	1.746	50.5406	55.7191	0.0390666	0.90706	0.0743233
TRANSFORMING GROWTH FACTOR BETA 1 PRECURSOR	R36467	Hs.1103	TGFB1		1.46347	1.50576	29.0716	32.0448	0.00327182	0.90722	0.481783
Human cyclin-selective ubiquitin carrier protein mRNA; complete cds	AA430504	Hs.93002	UBE2C		1.78186	1.8241	60.515	66.6965	0.097997	0.907319	0.190121
Human hERV1 mRNA; complete cds	AA455303	Hs.27184	GFER		2.09279	2.13497	123.819	136.449	0.152701	0.907442	0.232538
Human putative transmembrane protein (nma) mRNA; complete cds	R56149	Hs.533336	BAMBI		2.12098	2.16313	132.123	145.589	0.127257	0.907505	0.248525
DNA-BINDING PROTEIN MEL-18	AA464421	Hs.371617	PCGF2		1.63673	1.67888	43.3242	47.7396	0.0312454	0.907511	0.160421
Homo sapiens GABA-A receptor delta subunit (GABRD) mRNA; complete cds	H41122	Hs.113882	GABRD		1.47579	1.51793	29.9083	32.9555	7.78919e-06	0.907535	0.292864
Human transcriptional repressor (CTCF) mRNA; complete cds	H89996	Hs.368367	CTCF		1.45761	1.4997	28.6823	31.601	4.98223e-05	0.90764	0.42416
Homo sapiens MutS homolog (MSH5) mRNA; complete cds	AA621155	Hs.371225	MSH5		1.42484	1.46691	26.5975	29.3029	6.9754e-05	0.907677	0.451863
CELL DIVISION PROTEIN KINASE 8	R59697	Hs.292204			1.48284	1.52491	30.3978	33.4894	0.000978374	0.907683	0.497668
H.sapiens mRNA for ZID protein	AA397823	Data not found			1.45536	1.49742	28.5337	31.4356	1.36538e-05	0.907688	0.357114
H.sapiens mRNA for Tcell leukemia/lymphoma 1	R97095	Hs.2484	TCL1A		1.4272	1.46925	26.7424	29.4615	0.000156104	0.907707	0.440108
Bone morphogenetic protein 2	AA489383	Hs.73853	BMP2		1.43148	1.47348	27.007	29.7496	8.57215e-05	0.907812	0.488393
Homo sapiens spindle pole body protein spc98 homolog mRNA; complete cds	N54552	Hs.224152	TUBGCP3		1.4255	1.46749	26.6381	29.3418	0.000172594	0.907857	0.495875
Homo sapiens orphan G protein-coupled receptor (GPR39) mRNA; complete cds	AA419229	Hs.432395	LYPDC1		1.43593	1.47788	27.2854	30.0522	6.13223e-05	0.907934	0.510368
Aldehyde dehydrogenase 1; soluble	AA664101	Hs.76392	ALDH1A1		1.63453	1.67647	43.1049	47.4758	0.0205989	0.907934	0.184432
Human protein immuno-reactive with anti-PTH polyclonal antibodies mRNA; partial cds	AA088258	Data not found			1.73753	1.77946	54.6421	60.181	0.00889583	0.907963	0.0388224
Homo sapiens purinergic receptor P2Y5 mRNA; complete cds	N90783	Hs.123464	P2RY5		1.48271	1.52456	30.3883	33.4623	0.000192887	0.908134	0.335137
H.sapiens mRNA for M-phase phosphoprotein; mpp6	AA478525	Data not found			1.46094	1.50273	28.9031	31.822	2.18374e-05	0.908274	0.359588
INTESTINAL MEMBRANE A4 PROTEIN	AA464528	Hs.77422	PLP2		1.87561	1.91739	75.0942	82.6771	0.111888	0.908283	0.170132
HOMEOBOX PROTEIN HOX-D3	AA411169	Hs.98661	LOC401022		1.48991	1.53169	30.8969	34.0166	1.404e-06	0.908289	0.414278
Human mRNA for transcription elongation factor S-II; hS-II-T1; complete cds	AA412500	Hs.505004	TCEA2		2.12961	2.17136	134.774	148.375	0.0749583	0.908329	0.117398
Guanylate cyclase 1; soluble; alpha 2	W21127	Hs.503756	GUCY1A2		1.45253	1.49425	28.3483	31.2068	0.0293436	0.908401	0.504119
Human PMS4 mRNA (yeast mismatch repair gene PMS1 homologue); partial cds (C-terminal region)	AA459266	Hs.520575	PMS2L1		1.60525	1.64696	40.295	44.3565	0.000492349	0.908436	0.0593261
Human FUSE binding protein 3 (FBP3) mRNA; partial cds	N81076	Hs.98751	FUBP3		1.60372	1.6454	40.153	44.1979	0.000207837	0.908483	0.0434364
Homo sapiens bicaudal-D (BICD) mRNA; complete cds	AA464267	Hs.505202	BICD1		1.43089	1.47254	26.9704	29.6854	1.93619e-06	0.908542	0.476157
STERYL-SULFATASE PRECURSOR	H15155	Data not found			1.43622	1.47783	27.3034	30.0492	2.04064e-06	0.908623	0.395902
Human GDP-dissociation inhibitor protein (Ly-GDI) mRNA; complete cds	AA487426	Hs.504877	ARHGDIB		1.40509	1.4467	25.4152	27.9707	0.00324698	0.908638	0.449533
Hermansky-Pudlak syndrome protein	AA418683	Hs.404568	HPS1		1.48783	1.52943	30.7491	33.84	0.0047044	0.908661	0.447248
Human clone HSH1 HMG CoA synthase mRNA; partial cds	AA496149	Hs.59889	HMGCS2		1.48064	1.5222	30.2439	33.2816	0.0357086	0.908729	0.488393
Treacher Collins syndrome susceptibility protein	AA457050	Hs.519672	TCOF1		1.4703	1.51187	29.5327	32.4986	2.0402e-05	0.908736	0.438671
H.sapiens mRNA for Sm protein F	AA668189	Hs.105465	SNRPF		1.47819	1.51974	30.0739	33.0931	0.00809913	0.908765	0.443237
Fms-related tyrosine kinase 1 (vascular endothelial growth factor/vascular permeability factor receptor)	T52674	Hs.507621	FLT1		1.39957	1.44111	25.0939	27.6128	0.000245279	0.90878	0.532189
Homo sapiens mRNA for calmegin; complete cds	AA778675	Hs.86368	CLGN		2.79609	2.83762	625.296	688.047	0.242027	0.908798	0.173974
RAS-RELATED PROTEIN RAB-1A	N69689	Hs.310645	RAB1A		2.94411	2.98561	879.241	967.409	0.0397469	0.908861	0.0824038
Mal; T-cell differentiation protein	AA227885	Hs.80395	MAL		1.55924	1.60073	36.2442	39.8774	1.61785e-05	0.90889	0.123952
V-raf-1 murine leukemia viral oncogene homolog 1	N25425	Hs.159130	RAF1		2.17448	2.21594	149.444	164.414	0.130159	0.90895	0.170132
UBIQUITIN CARBOXYL-TERMINAL HYDROLASE TRE-2	AA437374	Hs.132868	USP32		1.67146	1.7129	46.9312	51.6301	0.0218857	0.908989	0.137161
EXTRACELLULAR SIGNAL-REGULATED KINASE 1	AA454819	Hs.861	MAPK3		1.58546	1.62689	38.5001	42.3536	0.0072902	0.909016	0.128703
Tyrosine 3-monooxygenase/tryptophan 5-monooxygenase activation protein; zeta polypeptide	AA486473	Hs.492407	YWHAZ		1.45951	1.50091	28.8078	31.6892	6.06746e-05	0.909073	0.526546
DUTP pyrophosphatase	AA489219	Hs.527980	DUT		1.67468	1.71605	47.2802	52.0057	0.00035818	0.909134	0.0326605
Plasminogen activator; tissue type (t-PA)	AA447797	Hs.491582	PLAT		1.80481	1.84617	63.798	70.1732	0.138905	0.90915	0.227642
Homo sapiens cyclin T mRNA; complete cds	T90767	Hs.279906	CCNT1		1.47685	1.51817	29.9813	32.9738	0.00854637	0.909247	0.504119
GLYCYLPEPTIDE N-TETRADECANOYLTRANSFERASE	AA476587	Hs.532790	NMT1		2.42542	2.4667	266.33	292.889	0.345525	0.909321	0.166816
Human occludin mRNA; complete cds	H94471	Hs.482439	OCLN		2.9943	3.03557	986.965	1085.34	0.0775676	0.909359	0.0998387
Human manic fringe precursor mRNA; complete cds	H22922	Hs.517603	MFNG		1.4243	1.46553	26.5646	29.2098	0.00024218	0.90944	0.475378
Homo sapiens beta-dystrobrevin (BDTN) mRNA; complete cds	AA159359	Hs.307720	DTNB		1.50013	1.54133	31.6326	34.7801	1.56054e-05	0.909502	0.114396
H.sapiens mRNA for DNA ligase IV	R54359	Data not found			1.51927	1.56047	33.0577	36.3467	0.000280907	0.909508	0.19729
Proto-oncogene AML1 {alternative products}	AA425746	Hs.149261	RUNX1		1.59624	1.63742	39.4672	43.3934	0.0130827	0.90952	0.146701
EXTRACELLULAR SIGNAL-REGULATED KINASE 3	AA400982	Hs.433728	MAPK4		1.54344	1.58459	34.9491	38.4227	0.0101294	0.909597	0.287596
Advanced glycosylation end product-specific receptor)	W74536	Hs.184	AGER		1.81559	1.85674	65.4024	71.9021	0.0198059	0.909604	0.108656
Human putative astrocytic NOVA-like RNA-binding protein (ANOVA) mRNA; partial cds	W35411	Hs.375439	NOVA2		1.42676	1.4679	26.715	29.3695	2.10661e-05	0.909618	0.33981
GATA-binding protein 1 (globin transcription factor 1)	R06446	Data not found			1.48599	1.52709	30.6186	33.6579	2.94061e-05	0.9097	0.300113
Human Hs-cul-4A mRNA; partial cds	AA598836	Hs.339735	CUL4A		1.44749	1.48857	28.0211	30.801	0.000197813	0.909746	0.310543
Adducin 1 (alpha)	N53485	Hs.183706	ADD1		1.63671	1.67773	43.3218	47.6137	0.000626669	0.90986	0.103118
Dermatopontin	R48303	Hs.80552	DPT		1.71395	1.75496	51.7548	56.8805	0.0408397	0.909887	0.115685
Human NECDIN related protein mRNA; complete cds	R51580	Hs.50130	NDN		1.64116	1.68217	43.768	48.1026	0.0625562	0.90989	0.22511
Huntingtin (Huntington disease)	AA454612	Hs.518450	HD		1.46927	1.51025	29.4624	32.3782	0.000144083	0.909944	0.529107
Homo sapiens arsenite translocating ATPase (ASNA1) mRNA; complete cds	AA504809	Hs.465985	ASNA1		1.8163	1.85722	65.5088	71.9819	0.00726814	0.910072	0.0441354
General transcription factor IIB	H23978	Hs.481852	GTF2B		1.46517	1.50603	29.1859	32.0652	1.57614e-05	0.910205	0.471314
Mannose receptor	H16389	Hs.461247	MRC1L1		1.65106	1.6919	44.7776	49.1924	0.0469974	0.910254	0.125213
Adenylate kinase 1	W23690	Hs.175473	AK1		1.45319	1.494	28.3914	31.1892	5.24009e-05	0.910295	0.451292
Human metallothionein-Ie gene (hMT-Ie)	AA872383	Hs.534330	MT1E		2.13876	2.17958	137.646	151.21	0.125598	0.910297	0.151294
Human protein ZW10 homolog (HZW10) mRNA; complete cds	AA599145	Hs.503886	ZW10		1.52945	1.57026	33.8413	37.1756	0.000155745	0.910307	0.244061
HLA CLASS II HISTOCOMPATIBILITY ANTIGEN; DP(1) ALPHA CHAIN PRECURSOR	AA634028	Hs.347270	HLA-DPA1		1.44198	1.48272	27.6682	30.3896	0.00020427	0.910449	0.475469
Homo sapiens CHD3 mRNA; complete cds	AA778077	Hs.25601	CHD3		1.53212	1.57285	34.05	37.3985	0.00112916	0.910466	0.17202
Zinc finger protein; X-linked	AA406372	Hs.370424	ZFX		1.54145	1.58218	34.7899	38.2104	0.00282479	0.910482	0.447248
Adducin 2 (beta) {alternative products}	AA019320	Hs.188528	ADD2		1.49081	1.53152	30.9604	34.0035	0.00329998	0.910506	0.328484
Homo sapiens mRNA for leukemia associated gene 1	AA425755	Hs.527922	DLEU1		2.73846	2.77917	547.602	601.415	0.378495	0.910522	0.223572
Proline arginine-rich end leucine-rich repeat protein	AA434067	Hs.76494	PRELP		1.49813	1.53882	31.4867	34.5793	0.000177296	0.910566	0.41095
Homo sapiens mRNA for Eph-family protein; complete cds	AA609284	Hs.380089	EPHB6		1.58663	1.62724	38.6035	42.3879	0.049223	0.91072	0.192367
TISSUE FACTOR PATHWAY INHIBITOR 2 PRECURSOR	AA399473	Hs.438231	TFPI2		2.14594	2.18652	139.939	153.645	0.0886307	0.910792	0.141256
APK1 antigen	AA156560	Hs.171458	COVA1		1.52118	1.56174	33.203	36.4533	0.00356719	0.910837	0.33511
Homo sapiens mitotic checkpoint protein kinase (BUB1) mRNA; complete cds	AA446462	Hs.469649	BUB1		1.49665	1.5372	31.3799	34.4506	0.000128957	0.910864	0.283122
Human syntaxin mRNA; complete cds	AA732931	Hs.83734	STX4A		1.48898	1.52951	30.8305	33.8461	0.000199157	0.910902	0.322196
Argininosuccinate synthetase	AA676466	Hs.160786	ASS		1.46574	1.50623	29.2243	32.0798	0.000875114	0.91099	0.474556
DNA repair helicase ERCC3	H20856	Hs.469872	ERCC3		1.53144	1.5719	33.9973	37.3164	9.81717e-06	0.911057	0.190265
N-acetylglucosaminidase; alpha- (Sanfilippo disease IIIB	N77931	Hs.50727	NAGLU		1.42123	1.46168	26.3771	28.9521	0.000390575	0.91106	0.428028
Fibroblast growth factor receptor 2 (bacteria-expressed kinase; keratinocyte growth factor receptor; craniofacial dysostosis 1; Crouzon syndrome; Pfeiffer syndrome; Jackson-Weiss syndrome)	AA443093	Hs.533683	FGFR2		1.58822	1.62864	38.7451	42.5248	0.00125119	0.911117	0.107523
Homo sapiens putative RNA binding protein KOC (koc) mRNA; complete cds	AA011347	Hs.432616	IMP-3		2.17957	2.21999	151.207	165.955	0.0772973	0.91113	0.111249
Heparan sulfate-N-deacetylase/N-sulfotransferase	AA463635	Hs.222055	NDST1		1.46458	1.50499	29.1459	31.9884	3.5148e-05	0.911138	0.414278
Transcription elongation factor B (SIII); polypeptide 3 (110kD; elongin A)	AA133129	Hs.549069	TCEB3		1.467	1.5074	29.3089	32.1664	7.86889e-06	0.911166	0.457315
Splicing factor; arginine/serine-rich 2	AA454585	Hs.73965	SFRS2		1.64383	1.68413	44.0382	48.3206	0.0256603	0.911377	0.12666
H.sapiens mRNA for translin associated protein X	AA477514	Hs.96247	TSNAX		1.73434	1.7746	54.2428	59.512	0.0268258	0.91146	0.13286
Human clone N9 Rep-8 mRNA; complete cds	AA465216	Hs.153678	D8S2298E		1.57471	1.61496	37.5588	41.2056	0.000491094	0.911496	0.100507
Cystatin C (amyloid angiopathy and cerebral hemorrhage)	AA599177	Hs.304682	CST3		2.44464	2.48487	278.378	305.4	0.0269857	0.911522	0.0101725
H.sapiens RBQ-1 mRNA	AA016290	Hs.188553	RBBP6		1.43064	1.47086	26.9553	29.5705	0.00591909	0.911563	0.528614
Human mRNA for mitochondrial short-chain enoyl-CoA hydratase; complet	R43558	Hs.76394	ECHS1		1.47946	1.51966	30.1621	33.0872	0.00280662	0.911594	0.437594
Aquaporin 9	H27752	Hs.455323	AQP7		1.60903	1.64921	40.647	44.5869	0.00711572	0.911635	0.130748
Gamma-aminobutyric acidA receptor alpha 2 subunit [human; fetal brain; mRNA; 2189 nt]	R15435	Hs.116250	GABRA2		1.43715	1.47733	27.3623	30.0142	2.21373e-05	0.911644	0.448995
Human protein kinase C-binding protein RACK17 mRNA; partial cds	R37657	Hs.176977	OLIG2		1.58255	1.62271	38.2432	41.9478	0.0944121	0.911685	0.320283
Human X2 box repressor mRNA; complete cds	T64885	Hs.460923	CNOT1		1.40566	1.4458	25.4482	27.9125	0.000729817	0.911712	0.510368
Testis specific protein 1 (probe H4-1 p3-1)	AA868278	Hs.2042	CRISP2		2.22274	2.26286	167.008	183.174	0.265294	0.911743	0.212727
Human YMP mRNA; complete cds	W73810	Hs.9999	EMP3		2.0559	2.09599	113.738	124.736	0.0809871	0.911829	0.200962
Human mRNA for acetyl-coenzyme A transporter; complete cds	AA703187	Hs.478031	SLC33A1		1.45415	1.49424	28.4547	31.2058	1.46406e-05	0.91184	0.413317
Insulin-like 4 (placenta)	R16073	Hs.418506	INSL4		1.50741	1.54746	32.1667	35.2748	0.0169513	0.911889	0.492396
Homo sapiens copper chaperone for superoxide dismutase (CCS) mRNA; complete cds	N30404	Hs.502917	CCS		1.52117	1.56118	33.2025	36.4066	0.00031816	0.91199	0.202965
Thymidylate synthase	AA663310	Hs.369762	TYMS		2.68694	2.7269	486.335	533.218	0.276217	0.912076	0.169928
Coagulation factor XI (plasma thromboplastin antecedent)	N52835	Hs.1430	F11		1.42026	1.46022	26.3184	28.8552	5.24039e-05	0.912085	0.478222
CALMODULIN-RELATED PROTEIN NB-1	AA039231	Data not found			1.49017	1.53012	30.9148	33.8938	0.000747896	0.912106	0.453567
Human glutamate receptor (GLUR5) mRNA; complete cds	R44776	Hs.473554	GRIK1		1.89661	1.93647	78.8154	86.3905	0.178987	0.912315	0.284117
Human pancreatic lipase related protein 1 (PLRP1) mRNA; complete cds	W45219	Hs.73923	PNLIPRP1		1.56155	1.6014	36.4376	39.939	0.181004	0.912332	0.448235
Glutathione reductase	AA777289	Hs.271510	GSR		1.50305	1.54281	31.846	34.8987	0.00389199	0.912528	0.341114
H.sapiens mRNA for transcription factor TFIID subunit TAFII28	N92711	Hs.112444	TAF11		1.44093	1.48066	27.6015	30.2457	1.36493e-07	0.912576	0.526851
Insulin-like growth factor binding protein 6	AA478724	Hs.274313	IGFBP6		2.0905	2.13022	123.169	134.966	0.073988	0.912592	0.108844
Homo sapiens secretory carrier-associated membrane protein (SCAMP) mRNA; complete cds	AA490945	Hs.482587	SCAMP1		1.49462	1.53427	31.2336	34.2188	6.24368e-06	0.91276	0.232142
Pleiotrophin (heparin binding growth factor 8; neurite growth-promoting factor 1)	AA001449	Hs.371249	PTN		1.47631	1.51592	29.944	32.8035	0.000536008	0.912831	0.529437
Human ladinin (LAD) mRNA; complete cds	T97710	Hs.519035	LAD1		1.4658	1.50538	29.2281	32.017	0.000543203	0.912891	0.424162
Human autoantigen DFS70 mRNA; partial cds	AA227982	Hs.493516	PSIP1		2.26535	2.30492	184.226	201.8	0.118217	0.912913	0.160514
Homo sapiens transcription factor SL1 mRNA; partial cds	R32478	Hs.128275	TAF1B		1.6898	1.7293	48.9555	53.6171	0.031697	0.913057	0.111249
Homo sapiens DNJ3/CPR3 mRNA; complete cds	AA677397	Hs.368078	DNAJA2		1.52189	1.56137	33.2574	36.4224	3.02152e-05	0.913104	0.403685
H.sapiens mRNA for C1D protein	N22178	Hs.328883	C1D		1.61118	1.65057	40.8488	44.727	0.00610569	0.913292	0.19115
ATPase; Ca++ transporting; cardiac muscle; slow twitch 2	H85355	Hs.506759	ATP2A2		1.67434	1.71372	47.2433	51.7274	0.000803023	0.913313	0.0217592
Human B12 protein mRNA; complete cds	AA456314	Hs.76090	TNFAIP1		1.52781	1.56717	33.7142	36.9124	0.00678662	0.913356	0.499836
EUKARYOTIC INITIATION FACTOR 4B	AA872402	Hs.512629	EIF4B		1.99568	2.03503	99.0103	108.401	0.150443	0.913368	0.201937
Complement component C1r	T69603	Hs.524224	C1R		1.51761	1.55694	32.9316	36.0531	0.000166356	0.913419	0.198029
Homo sapiens (clone PEBP2aA1) core-binding factor; runt domain; alpha subunit 1 (CBFA1) mRNA; 3' end of cds	AA858175	Hs.535845	RUNX2		1.4557	1.49502	28.556	31.2624	0.000887144	0.91343	0.533698
UBIQUINOL-CYTOCHROME C REDUCTASE COMPLEX 11 KD PROTEIN PRECURSOR	R17676	Hs.432329	PLXNA1		1.63694	1.67625	43.3447	47.452	0.0357366	0.913442	0.196219
Egf-like module containing; mucin-like; hormone receptor-like sequence 1	T66980	Hs.61307			1.46321	1.50238	29.054	31.7965	0.00033064	0.913749	0.44516
RIBOSE 5-PHOSPHATE ISOMERASE	N20072	Hs.469264	RPIA		1.47469	1.51381	29.8327	32.6442	0.000565363	0.913873	0.515844
Secreted phosphoprotein 1 (osteopontin; bone sialoprotein I)	AA775616	Data not found			1.47825	1.51732	30.0781	32.9092	2.63839e-05	0.913972	0.405424
Human mRNA for DNA polymerase alpha-subunit	AA707650	Hs.553899			1.58779	1.62684	38.7069	42.3491	8.30395e-05	0.913996	0.0795188
Hydroxyacyl-Coenzyme A dehydrogenase/3-ketoacyl-Coenzyme A thiolase/enoyl-Coenzyme A hydratase (trifunctional protein); beta subunit	AA411202	Hs.204041	AHSA1		1.64287	1.6819	43.9415	48.0726	0.0340268	0.914065	0.186107
H.sapiens mRNA for G9a	AA434117	Hs.520038	BAT8		1.72514	1.76414	53.1058	58.095	0.000635597	0.914119	0.0207041
Human c-jun proto oncogene (JUN); complete cds; clone hCJ-1	W96155	Hs.525704	JUN		2.03772	2.07669	109.075	119.313	0.16072	0.914188	0.186107
Zinc finger protein 133 (clone pHZ-13)	H17048	Hs.472221	ZNF133		1.49813	1.53709	31.4869	34.4423	0.000903118	0.914192	0.380127
Homo sapiens phenylalanine hydroxylase (PAH) mutant Q20stop mRNA	AA682293	Hs.325404	PAH		1.43248	1.47143	27.0693	29.6092	0.000381347	0.914221	0.490742
CCAAT BOX-BINDING TRANSCRIPTION FACTOR 1	N20996	Hs.170131	NFIC		1.88605	1.92497	76.922	84.1336	0.0201204	0.914283	0.120499
Pregnancy specific beta-1 glycoprotein 5	W51985	Hs.466854	PSG5		1.86343	1.90235	73.0187	79.8644	0.233299	0.914284	0.255544
LYSOSOME-ASSOCIATED MEMBRANE GLYCOPROTEIN 1 PRECURSOR	H28973	Hs.494419	LAMP1		2.12284	2.16174	132.69	145.125	0.236731	0.914313	0.283689
SERINE/THREONINE-PROTEIN KINASE RECEPTOR R1 PRECURSOR	AA136882	Hs.470316	ACVR1		1.88958	1.92845	77.55	84.8108	0.0343001	0.914388	0.0910013
Ubiquitin-like protein	N49405	Data not found			1.57413	1.61299	37.5081	41.0198	0.00582676	0.914391	0.158194
CELL ADHESION PROTEIN	AA428058	Hs.532853	NDUFB7		2.06581	2.10467	116.361	127.253	0.0380495	0.914406	0.144709
Human transcription factor NFATx mRNA; complete cds	AA402467	Hs.341716	NFATC3		1.48321	1.52203	30.4237	33.2681	0.000248758	0.914499	0.397072
PROTEIN PHPS1-2	AA454208	Hs.549108	ABHD2		1.43567	1.47448	27.269	29.8183	0.0130789	0.914506	0.422056
PUTATIVE 60S RIBOSOMAL PROTEIN	AA521243	Hs.44024	MRPL19		1.61228	1.65107	40.952	44.7784	0.00206656	0.914548	0.0746879
Human leukemia virus receptor 2 (GLVR2) mRNA; complete cds	T55870	Hs.549066	SLC20A2		1.54196	1.58074	34.8302	38.0837	0.000619668	0.91457	0.237477
Homo sapiens EEN-B1 mRNA; complete cds	R20729	Hs.75149	SH3GL2		2.11128	2.15003	129.205	141.264	0.171328	0.914637	0.240409
Human topoisomerase I mRNA; complete cds	R60160	Data not found			1.63628	1.67498	43.2797	47.3134	0.0204367	0.914746	0.284132
DNA topoisomerase I	AA232856	Hs.472737	TOP1		1.53815	1.57681	34.5262	37.7403	0.000322331	0.914835	0.324062
Human mRNA for phospholipase C-alpha; complete cds	R20554	Hs.308709	GRP58		1.42697	1.46556	26.7282	29.2121	0.000123139	0.914969	0.534142
S-ADENOSYLMETHIONINE SYNTHETASE GAMMA FORM	T59245	Hs.506309	EEA1		1.77368	1.8122	59.386	64.8926	0.0805106	0.915143	0.156874
H.sapiens Syt V gene (genomic and cDNA sequence)	H39018	Hs.23179	SYT5		1.4024	1.44085	25.2579	27.5961	0.00128038	0.915269	0.523339
Human sodium phosphate transporter (NPT3) mRNA; complete cds	H60423	Hs.19710	SLC17A2		1.492	1.53043	31.0453	33.9179	2.47407e-05	0.915306	0.413541
Homo sapiens josephin MJD1 mRNA; complete cds	AA702422	Hs.532632	ATXN3		1.41495	1.45337	25.9986	28.4032	0.00083151	0.915339	0.502712
Carboxypeptidase A3 (mast cell)	T64223	Hs.646	CPA3		1.55228	1.5907	35.668	38.9669	1.31373e-05	0.915341	0.151688
Human brain secretory protein hSec10p (HSEC10) mRNA; complete cds	R78597	Hs.365863	SEC10L1		1.52936	1.56767	33.8344	36.9548	0.000448008	0.915563	0.358081
Endothelin receptor type B	H28710	Hs.82002	EDNRB		1.53761	1.57592	34.4836	37.6636	8.58231e-05	0.915568	0.279265
Homo sapiens CAGH4 mRNA; partial cds	R53527	Hs.26047	TNRC4		1.54546	1.58373	35.1126	38.347	0.000537654	0.915656	0.134522
MITOCHONDRIAL ELONGATION FACTOR TS PRECURSOR	W47015	Hs.505784	TSFM		1.4906	1.52885	30.9458	33.7948	0.0425199	0.915698	0.471988
B-cell CLL/lymphoma 3	AA496678	Hs.31210	BCL3		1.51094	1.54918	32.4294	35.4145	0.000721971	0.915709	0.39359
Human MRL3 mRNA for ribosomal protein L3 homologue ( MRL3 = mammalian ribosome L3 )	H05820	Hs.205163	MRPL3		2.15441	2.19264	142.696	155.828	0.0290229	0.915729	0.498698
Human TBP-associated factor (hTAFII130) mRNA; partial cds	AA487148	Hs.473243	TAF4		1.52678	1.56501	33.6344	36.7289	0.00458879	0.915748	0.286948
Human kruppel-related zinc finger protein (ZNF184) mRNA; partial cds	AA455657	Hs.158174	ZNF184		1.51469	1.55287	32.7105	35.7167	0.00562258	0.915832	0.273012
Transcription factor 12 (HTF4; helix-loop-helix transcription factors 4)	AA488366	Hs.511504	TCF12		1.4996	1.53778	31.5935	34.4968	5.08708e-05	0.915841	0.500348
Phospholipase C; gamma 2 (phosphatidylinositol-specific)	H57180	Hs.413111	PLCG2		1.48763	1.52576	30.7345	33.5552	0.00107088	0.91594	0.342956
Homo sapiens protein-tyrosine kinase EPHB2v (EPHB2) mRNA; complete cds	W72792	Hs.523329	EPHB2		2.2631	2.30121	183.274	200.081	0.428311	0.915999	0.285749
Human Grb2-associated binder-1 mRNA; complete cds	N68193	Hs.80720	GAB1		1.94485	1.98292	88.0749	96.1428	0.124549	0.916085	0.13519
Homo sapiens mRNA capping enzyme (HCE) mRNA; complete cds	AA496002	Hs.169577	FAM40A		1.4943	1.53232	31.2102	34.0661	0.000214496	0.916164	0.461821
Homo sapiens Grb14 mRNA; complete cds	R24266	Hs.411881	GRB14		1.54891	1.58692	35.3926	38.6297	0.00388316	0.9162	0.266374
Laminin; alpha 2 (merosin; congenital muscular dystrophy)	AA034939	Hs.200841	LAMA2		1.59127	1.62927	39.0181	42.5861	0.000680778	0.916216	0.160421
Human Gem GTPase (gem) mRNA; complete cds	AA418077	Hs.345139	GEM		1.67863	1.71662	47.7124	52.0738	0.0211679	0.916247	0.113772
Homo sapiens ubiquitous TPR motif; X isoform (UTX) mRNA; alternative transcript 1; complete cds	H90287	Hs.522616	UTX		1.50991	1.54782	32.3527	35.3033	0.00206668	0.916421	0.435063
Homo sapiens decoy receptor 1 (DcR1) mRNA; complete cds	T71272	Data not found			1.52876	1.56662	33.7879	36.8657	0.00273265	0.916513	0.396384
Human cAMP phosphodiesterase mRNA; 3' end	H65034	Hs.527119	PDE7A		1.41981	1.45766	26.2909	28.6854	3.02232e-05	0.916524	0.447248
Homo sapiens TPA inducible protein mRNA; complete cds	AA497031	Hs.517421	PCQAP		1.68375	1.7216	48.278	52.6747	0.071359	0.91653	0.237813
H.sapiens mRNA for diubiquitin	N33920	Hs.44532	UBD		1.45874	1.49657	28.7569	31.3738	0.000257126	0.91659	0.529003
Endothelin receptor type A	AA450009	Hs.183713	EDNRA		1.49036	1.52818	30.9285	33.7425	0.000869794	0.916604	0.483739
Chloride channel 4	AA019316	Hs.495674	CLCN4		1.43125	1.46906	26.9927	29.4485	5.22185e-05	0.916605	0.524605
Proopiomelanocortin (adrenocorticotropin/ beta-lipotropin/ alpha-melanocyte stimulating hormone/ beta-melanocyte stimulating hormone/ beta-endorphin)	AA446316	Hs.446529	GUCA1B		1.86849	1.90629	73.8737	80.5914	0.156756	0.916645	0.19115
HETEROGENEOUS NUCLEAR RIBONUCLEOPROTEIN L	AA293778	Hs.447533			1.52129	1.55902	33.2116	36.2262	0.000703158	0.916784	0.388868
Human alpha-2-macroglobulin mRNA; complete cds	H06516	Hs.212838	A2M		1.53618	1.57391	34.37	37.4892	0.163017	0.916798	0.358544
Human globin gene	AA284492	Hs.5062	TM4SF8		2.25105	2.28875	178.259	194.422	0.00158375	0.916866	0.00832053
Homo sapiens Su(var)3-9 homolog (SUV39H) mRNA; complete cds	H61188	Hs.522639	SUV39H1		1.44977	1.48745	28.1688	30.7219	0.00199738	0.916897	0.496675
GUANYLATE CYCLASE SOLUBLE; BETA-1 CHAIN	AA458785	Hs.77890	GUCY1B3		2.11101	2.14865	129.126	140.816	0.0399947	0.916978	0.156211
Human semaphorin V mRNA; complete cds	AA455145	Hs.82222	SEMA3B		1.51653	1.55416	32.8495	35.8232	0.000976104	0.916991	0.359261
H.sapiens mRNA for pur alpha extended 3'untranslated region	AA447793	Hs.443121	PURA		1.5026	1.5402	31.8125	34.6896	0.000414252	0.917062	0.391472
Homo sapiens phosphatidylinositol 4-kinase mRNA; complete cds	R40460	Data not found			3.29587	3.33347	1976.37	2155.1	0.0543367	0.917067	0.0513973
Gonadotropin-releasing hormone (leutinizing-releasing hormone)	AA043996	Hs.82963	GNRH1		1.47367	1.5112	29.7624	32.449	0.000806119	0.917206	0.47758
Ribosomal protein L31	W15277	Hs.442657	TBC1D8		3.01256	3.04995	1029.34	1121.9	0.0203429	0.917498	0.0246357
GLYCINE CLEAVAGE SYSTEM H PROTEIN PRECURSOR	R28294	Hs.546256	GCSH		2.01426	2.05164	103.338	112.627	0.0172445	0.917524	0.0835664
Glutamate-cysteine ligase (gamma-glutamylcysteine synthetase); regulatory (30.8kD)	W96179	Hs.315562	GCLM		1.48105	1.51842	30.2725	32.9932	0.000358286	0.917537	0.384287
Homo sapiens HP protein (HP) mRNA; complete cds	AA679864	Hs.134296	DLC1		1.46366	1.50101	29.0843	31.6967	2.14913e-05	0.917582	0.467421
Bone morphogenetic protein 8 (osteogenic protein 2)	AA779480	Hs.494158	BMP8A		1.61375	1.65108	41.0912	44.7799	0.000947722	0.917625	0.0603384
CATHEPSIN S PRECURSOR	AA236164	Hs.181301	CTSS		3.17085	3.20815	1482.01	1614.91	0.0682588	0.917702	0.0694058
Cytochrome P450; subfamily XVII (steroid 17-alpha-hydroxylase); adrenal hyperplasia	R16838	Hs.438016	CYP17A1		1.94958	1.98686	89.0383	97.0191	0.161245	0.91774	0.230004
Lipase; hepatic	N68256	Hs.188630	LIPC		1.58191	1.61916	38.1863	41.6066	0.000870848	0.917792	0.202965
Human hnRNP core protein A1	R37286	Hs.546261	HNRPA1		2.09656	2.13379	124.899	136.079	0.0360459	0.917838	0.158194
H.sapiens mRNA (clone C-2k) mRNA for serine/threonine protein kinase	H45967	Hs.150423	CDK9		1.48729	1.52452	30.7111	33.4597	0.0798621	0.917851	0.468918
Homo sapiens mRNA for NTAK; complete cds	AA706226	Hs.408515	NRG2		1.53296	1.57017	34.1158	37.1679	0.00649752	0.917885	0.367321
Human placenta copper monamine oxidase mRNA; complete cds	AA036975	Hs.198241	AOC3		1.45337	1.49055	28.4033	30.9424	0.00233506	0.91794	0.513528
Homo sapiens podocalyxin-like protein mRNA; complete cds	N64508	Hs.16426	PODXL		2.15493	2.19202	142.865	155.604	0.0848948	0.918134	0.127663
Dihydrodiol dehydrogenase	R93124	Hs.460260	AKR1C1		2.11735	2.15443	131.024	142.701	0.064249	0.918173	0.157897
Human uroporphyrinogen III synthase mRNA; complete cds	T82469	Hs.501376	UROS		1.50841	1.54548	32.2408	35.1139	0.000238768	0.918178	0.425038
Human mRNA for rab GDI alpha; complete cds	AA488681	Hs.74576	GDI1		1.56621	1.60326	36.8305	40.1105	0.00930566	0.918225	0.245426
Human mRNA for DB1; complete cds	T63988	Hs.463569	ZNF161		1.61871	1.65571	41.5631	45.2597	0.009544	0.918323	0.0802879
Hydroxysteroid (11-beta) dehydrogenase 2	W95082	Hs.1376	HSD11B2		3.55973	3.59672	3628.53	3951.11	0.0322484	0.918357	0.0153476
Acid phosphatase 2; lysosomal	T48864	Hs.541980			1.48475	1.52174	30.5319	33.2458	0.000428392	0.918369	0.473133
Thioredoxin	AA431967	Hs.78960	LATS2		1.73826	1.77517	54.7338	59.589	0.0218742	0.918521	0.116898
Homo sapiens mRNA for osteoblast specific factor 2 (OSF-2os)	AA598653	Hs.136348	POSTN		2.23811	2.27497	173.024	188.35	0.245823	0.918633	0.22093
Retinoblastoma-like 1 (p107)	H84048	Hs.207745	RBL1		1.74241	1.77926	55.2599	60.1534	0.0030756	0.91865	0.0780297
Human mRNA for calmodulin	R44288	Hs.468442	CALM2		2.60969	2.64654	407.091	443.137	0.381773	0.918656	0.378622
Homo sapiens HKL1 mRNA; complete cds	R26082	Hs.484324	ZNF354A		1.43697	1.47369	27.3505	29.7638	0.00182291	0.918921	0.51435
Protein serine/threonine kinase stk2	AA496013	Hs.129550	NEK4		1.455	1.49165	28.5101	31.0205	0.000200486	0.919074	0.490939
Human clone 230971 defective mariner transposon Hsmar2 mRNA sequence	R96155	Data not found			1.45776	1.49437	28.6922	31.2152	0.000893501	0.919176	0.467421
Homo sapiens TAK1 binding protein (TAB1) mRNA; complete cds	AA679208	Hs.507681	MAP3K7IP1		1.5013	1.5379	31.7172	34.506	0.000508929	0.919179	0.444354
Immunoglobulin mu	H73590	Hs.525648	IGHG1		1.51696	1.55352	32.8822	35.7698	0.000194027	0.919272	0.401076
Homo sapiens BCL2/adenovirus E1B 19kD-interacting protein 2 (BNIP2) mRNA; complete cds	N62514	Hs.283454	BNIP2		1.60642	1.64296	40.4039	43.9496	0.0184372	0.919322	0.270702
Human 150 kDa oxygen-regulated protein ORP150 mRNA; complete cds	AA099134	Hs.277704	HYOU1		1.46083	1.49734	28.8952	31.43	0.00105803	0.919349	0.526546
Homo sapiens Sprouty 2 (SPRY2) mRNA; complete cds	AA453759	Hs.18676	SPRY2		1.52128	1.55779	33.2111	36.1233	0.0090209	0.919384	0.418705
Protein tyrosine phosphatase; non-receptor type 3	AA682684	Hs.436429	PTPN3		1.57567	1.61213	37.642	40.9386	0.0116026	0.919474	0.163464
Homo sapiens neuroendocrine-specific protein A (NSP) mRNA; complete cds	W40336	Hs.368626	RTN1		1.48593	1.52238	30.6144	33.2951	0.00714019	0.919485	0.496282
Small inducible cytokine A4 (homologous to mouse Mip-1b)	H62864	Data not found			1.46974	1.50606	29.4946	32.067	0.000215497	0.919778	0.504119
HTS1	AA446017	Hs.117715	ST5		1.4623	1.49854	28.9934	31.5169	0.00242372	0.919933	0.467421
TRANSFORMING PROTEIN RHOB	AA495790	Hs.502876	RHOB		1.54271	1.5789	34.8906	37.9232	0.0434842	0.920034	0.456105
Human membrane-associated protein (HEM-1) mRNA; complete cds	AA668726	Hs.182014	HEM1		1.45516	1.49134	28.5204	30.9986	0.000288189	0.920054	0.407619
Cleavage stimulation factor; 3' pre-RNA; subunit 1; 50kD	W72816	Hs.172865	CSTF1		1.47001	1.50616	29.5128	32.0748	0.000163851	0.920124	0.357114
H.sapiens seb4D mRNA	AA459363	Hs.236361	RNPC1		1.558	1.59413	36.1407	39.2763	0.00302695	0.920165	0.224115
Human clone 53BP1 p53-binding protein mRNA; partial cds	AA521389	Hs.440968	TP53BP1		1.55678	1.59289	36.0393	39.1641	0.00329709	0.920212	0.264514
Human mRNA for proteasome subunit p42; complete cds	AA424503	Data not found			1.60158	1.63769	39.9561	43.4198	0.00282775	0.920228	0.128703
Inositol 1;4;5-trisphosphate 3-kinase B	R94153	Hs.528087	ITPKB		1.59387	1.62989	39.2524	42.6475	0.000936331	0.92039	0.260304
Human dystroglycan (DAG1) mRNA; complete cds	AA496691	Hs.76111	DAG1		1.72269	1.75869	52.8072	57.3707	0.174509	0.920455	0.229456
H.sapiens mRNA for nucleoporin-like protein	AA485958	Hs.443507	HRB		1.78017	1.81607	60.2789	65.4741	0.489004	0.920653	0.400833
Human U1 snRNP-specific protein A gene	R36571	Hs.274363	NGB		3.64194	3.67782	4384.7	4762.31	0.0303738	0.920708	0.0180098
Human matrilin-2 precursor mRNA; partial cds	AA071473	Hs.189445	MATN2		1.49068	1.52652	30.9516	33.6141	0.0299692	0.920791	0.521019
Immunoglobulin-associated alpha	T86934	Hs.79630	CD79A		1.52213	1.55796	33.2759	36.138	0.000360733	0.920801	0.398778
CTP synthetase	H09614	Hs.473087	CTPS		2.22934	2.26518	169.568	184.152	0.0147871	0.920803	0.0576719
Human translation initiation factor eIF-3 p110 subunit gene; complete cds	AA598863	Hs.535464			1.73431	1.7701	54.2383	58.8982	0.0429406	0.920882	0.0954718
Prostaglandin-endoperoxide synthase 2 (prostaglandin G/H synthase and cyclooxygenase)	AA644211	Hs.196384	PTGS2		1.4887	1.52449	30.8106	33.4572	0.00146981	0.920898	0.503963
Carboxypeptidase E	AA461513	Hs.75360	CPE		1.89508	1.93075	78.5381	85.26	0.218304	0.921161	0.286304
HSMP-1	N63260	Hs.256747	SPAG8		2.24123	2.27688	174.272	189.18	0.160827	0.921195	0.170132
Homo sapiens molybdenum cofactor biosynthesis protein A and molybdenum cofactor biosynthesis protein C mRNA; complete cds	AA705112	Hs.357128	MOCS1		1.50823	1.54386	32.2277	34.9831	0.000115366	0.921236	0.483739
Neurofilament-66 [human; fetal brain; mRNA; 3197 nt]	AA447618	Hs.500916	INA		1.80889	1.84451	64.4012	69.905	0.00133585	0.921268	0.0720112
Human hPrp18 mRNA; complete cds	N56979	Data not found			1.53656	1.57212	34.3999	37.3351	0.00161466	0.921382	0.292994
Ubiquitin activating enzyme E1	AA598670	Hs.533273	UBE1		2.09207	2.1276	123.615	134.153	0.0325066	0.921446	0.0549286
Guanine nucleotide binding protein (G protein); alpha transducing activity polypeptide 1	W92431	Hs.517978	GNAT1		1.53372	1.56924	34.1763	37.089	0.00295153	0.921467	0.328996
HEAT SHOCK PROTEIN HSP 90-ALPHA	AA443832	Hs.406990	FLJ39739		1.46101	1.4965	28.9072	31.3688	0.00284748	0.921527	0.462033
Leukemia inhibitory factor (cholinergic differentiation factor)	R50354	Data not found			1.57482	1.61028	37.5679	40.7644	0.000344002	0.921586	0.186817
Homo sapiens mRNA for PKU-alpha; partial cds	AA599008	Hs.445078	TLK2		2.19846	2.23388	157.928	171.349	0.118616	0.921672	0.111927
Glutathione-S-transferase pi-1	R33642	Hs.523836	GSTP1		1.7415	1.77691	55.1437	59.8283	0.0531071	0.921698	0.122894
Adenosine A2b receptor	AA055350	Data not found			1.55012	1.58553	35.4915	38.5063	0.0163761	0.921706	0.33511
ATPase; H+ transporting; lysosomal (vacuolar proton pump); beta polypeptide; 56/58kD; isoform 2	AA877194	Hs.295917	ATP6V1B2		1.70337	1.73876	50.5087	54.7973	0.171494	0.921737	0.328333
Human mevalonate pyrophosphate decarboxylase (MPD) mRNA; complete cds	N50834	Hs.252457	MVD		1.52105	1.55641	33.1931	36.009	0.00323645	0.9218	0.433702
PROTEIN XE7	AA496902	Hs.522572	DXYS155E		1.54187	1.57719	34.8232	37.7736	0.00214998	0.921893	0.42814
Human NSCL-1 mRNA sequence	H09936	Hs.30956	NHLH1		1.76583	1.80113	58.3213	63.2602	0.284177	0.921927	0.333955
Glutamate receptor; ionotropic; N-methyl D-aspartate 1	R88267	Hs.495496	GRIN1		1.44016	1.47545	27.5525	29.8849	0.000444077	0.921953	0.469732
Homo sapiens mRNA for putative ribulose-5-phosphate-epimerase; partial cds	AA458563	Hs.282260	RPE		1.46383	1.49912	29.0955	31.5586	0.000142753	0.921954	0.497263
Homo sapiens RING zinc finger protein (RZF) mRNA; complete cds	AA449361	Hs.12333	RNF13		1.5378	1.57306	34.4981	37.416	0.000666793	0.922016	0.273629
Human autoantigen mRNA; complete cds	AA481276	Hs.75682	RCD-8		1.48497	1.52018	30.5471	33.127	0.00323984	0.922119	0.488393
Human p160 mRNA; complete cds	T50139	Hs.513883	PELP1		1.75123	1.78641	56.3934	61.1524	0.0984131	0.922179	0.172268
Fatty acid binding protein 2; intestinal	T53220	Hs.380135	FABP1		2.53594	2.57111	343.512	372.489	0.34292	0.922206	0.329892
H.sapiens hGDS mRNA for smg GDS	N50636	Hs.132858	RAP1GDS1		1.47851	1.51367	30.0963	32.6338	0.00162184	0.922242	0.520915
H.sapiens mRNA for interferon regulatory factor 3	AA456570	Hs.75254	IRF3		1.62082	1.65595	41.7654	45.2842	0.00444175	0.922296	0.0954718
Human hnRNP core protein A1	R37286	Hs.546261	HNRPA1		2.11231	2.14742	129.512	140.418	0.0738059	0.922333	0.115957
H.sapiens mRNA for rat translocon-associated protein delta homolog	AA486261	Hs.409223	SSR4		1.89874	1.93363	79.2036	85.8279	0.165024	0.922818	0.237813
Homo sapiens oriP binding protein (OBP-1) mRNA; 3' end	AA430503	Hs.119324	KIF22		1.53017	1.56504	33.8975	36.732	0.00161416	0.922833	0.40231
GLUTAMATE RECEPTOR 3 PRECURSOR	R36886	Hs.517044	PHF20		1.55977	1.59465	36.2887	39.3229	0.00236928	0.92284	0.220442
H.sapiens mRNA for AP-2 beta transcription factor	AA018906	Hs.33102	TFAP2B		1.58853	1.62341	38.7734	42.0152	0.0724605	0.922844	0.344017
H.sapiens mRNA for TGIF protein	R83270	Hs.257778			1.68681	1.72166	48.6196	52.6819	0.0074453	0.92289	0.122029
Homo sapiens COX17 mRNA; complete cds	AA099855	Hs.534383	COX17		1.43573	1.47054	27.2725	29.5491	0.000277066	0.922956	0.430599
Myosin VA (heavy polypeptide 12; myoxin)	AA025850	Hs.21213	MYO5A		1.53731	1.57209	34.4593	37.3328	0.00110918	0.92303	0.3734
Human p37NB mRNA; complete cds	AA423870	Hs.552582	LRRC17		3.67033	3.7051	4680.9	5071.09	0.0281871	0.923056	0.0237923
Homo sapiens mRNA for putative glucosyltransferase; partial cds	AA173926	Hs.503368	ALG8		1.40356	1.43833	25.3254	27.4364	0.00577607	0.923059	0.431684
Spectrin; beta; erythrocytic (includes sperocytosis; clinical type I)	AA011320	Hs.550902			1.6011	1.63581	39.9119	43.2327	0.00138947	0.923188	0.144899
H.sapiens mRNA for P2Y6 receptor	AA778919	Hs.16362	P2RY6		1.51586	1.55055	32.7987	35.5262	0.000216238	0.923225	0.377995
ELK4; ETS-domain protein (SRF accessory protein 1) NOTE: Symbol and name provisional	H61758	Hs.497520	ELK4		1.62523	1.65991	42.1917	45.6993	0.0425068	0.923247	0.185727
Human Mox1 protein (MOX1) mRNA; complete cds	AA426312	Hs.438	MEOX1		2.46685	2.50153	292.99	317.341	0.27306	0.923267	0.277491
Solute carrier family 3 (cystine; dibasic and neutral amino acid transporters; activator of cystine; dibasic and neutral amino acid transport); member 1	R15785	Hs.112916	SLC3A1		1.79622	1.83087	62.5497	67.7437	0.163026	0.923328	0.241348
Human RNA polymerase III subunit (RPC62) mRNA; complete cds	AA282063	Hs.553513	POLR3C		1.49504	1.52965	31.2634	33.8574	0.00886392	0.923386	0.388868
L-arginine:glycine amidinotransferase [human; kidney carcinoma cells; mRNA; 2330 nt]	R61229	Hs.75335	GATM		1.54208	1.57665	34.8402	37.727	0.000761632	0.923483	0.387426
Human metalloprotease/disintegrin/cysteine-rich protein precursor (MDC9) mRNA; complete cds	H59231	Data not found			1.76361	1.79815	58.0237	62.8281	0.105723	0.923532	0.175209
Protein phosphatase 2 (formerly 2A); catalytic subunit; alpha isoform	AA599092	Hs.483408	PPP2CA		1.5701	1.60455	37.1622	40.2298	0.00241907	0.923747	0.169658
Protein tyrosine phosphatase; non-receptor type 12	AA446259	Hs.61812	PTPN12		1.48805	1.5225	30.7647	33.3039	0.107005	0.923755	0.515304
Homo sapiens mRNA for neuropathy target esterase	AA186348	Hs.511760	NTE		1.39012	1.42454	24.5536	26.579	0.0233522	0.9238	0.527177
Homo sapiens K+ channel beta-subunit (Kvb1.3) mRNA; complete cds	AA013095	Hs.157818	KCNAB1		1.47681	1.51118	29.9785	32.4476	0.00218553	0.923904	0.523339
H.sapiens mRNA for CHD5 protein	AA404280	Hs.198308	WRB		1.50936	1.54372	32.3118	34.9721	0.000680922	0.923931	0.279976
Human cysteine protease Mch2 isoform alpha (Mch2) mRNA; complete cds	W45688	Data not found			1.5145	1.54884	32.6964	35.387	0.000144815	0.923966	0.375757
H.sapiens mRNA for integrin; alpha subunit	H68922	Hs.519304	PELO		1.52757	1.5619	33.6955	36.4666	0.0104202	0.924011	0.5141
Homo sapiens neuropilin-2(a17) mRNA; complete cds	N26125	Hs.471200	NRP2		2.20799	2.24224	161.433	174.68	0.240517	0.924165	0.21782
H.sapiens mRNA for MAT8 protein	AA126009	Hs.301350	FXYD3		1.75419	1.78838	56.779	61.4297	0.0603573	0.924292	0.156935
Homo sapiens mRNA for synaptogyrin 1a	AA007632	Hs.216226	SYNGR1		1.58577	1.61995	38.5277	41.6822	0.00767607	0.924318	0.33511
Human cbl-b mRNA; complete cds	AA704729	Hs.430589	CBLB		1.56481	1.59898	36.7125	39.7169	0.0298728	0.924353	0.322004
Human mitochondrial intermediate peptidase precursor (MIPEP) mRNA; mitochondrial gene encoding mitochondrial protein; complete cds	AA843592	Hs.507498	MIPEP		3.08091	3.11505	1204.78	1303.32	0.142074	0.924393	0.122133
Human mRNA for reticulocalbin; complete cds	AA457719	Hs.97887	RCN1		1.44337	1.4775	27.7566	30.0264	0.000515504	0.924406	0.399884
Cell division cycle 10 (homologous to CDC10 of S. cerevisiae	AA633993	Hs.191346	2005-09-07		1.68002	1.71416	47.8655	51.7794	0.00205516	0.924412	0.0438643
DESMOPLAKIN I AND II	H90899	Hs.519873	DSP		1.43512	1.46925	27.2348	29.4613	0.0436956	0.924428	0.418551
Human farnesol receptor HRR-1 (HRR-1) mRNA; complete cds	H91456	Hs.282735	NR1H4		1.51749	1.55162	32.9226	35.6136	0.00525738	0.924439	0.488853
Tight junction protein 1 (zona occludens 1)	H50344	Hs.510833	TJP1		1.45005	1.48407	28.1869	30.4838	0.00329221	0.924654	0.510642
Homo sapiens axonemal dynein light chain (hp28) mRNA; complete cds	AA447593	Hs.406050	DNALI1		1.45299	1.487	28.3784	30.6903	0.00369279	0.924672	0.391628
Insulinoma-associated 1 (symbol provisional)	R38640	Hs.89584	INSM1		1.49049	1.52441	30.9376	33.4512	0.00157044	0.924859	0.361023
Leukophysin	AA458801	Hs.191518	DHX9		1.50664	1.54057	32.1103	34.7189	0.000846986	0.924866	0.521559
Collagen; type XV; alpha 1	AA455157	Hs.409034	COL15A1		1.66259	1.69649	45.9825	49.7152	0.0191469	0.924919	0.180011
Human Epstein-Barr virus-induced protein mRNA; complete cds	R71691	Hs.531251	TRAF1		1.53094	1.56482	33.9579	36.7133	0.000291027	0.924948	0.438671
Human splicesomal protein (SAP 61) mRNA; complete cds	R43015	Hs.77897	SF3A3		1.59659	1.63037	39.4995	42.6945	0.00270911	0.925165	0.148393
H.sapiens mRNA for Nup88 protein	AA488609	Hs.462086	NUP88		1.52822	1.56199	33.7457	36.4749	0.00095735	0.925174	0.47758
Homo sapiens HMG box containing protein 1 mRNA; complete cds	R08932	Hs.162032	HBP1		1.50625	1.54	32.0809	34.6739	0.0265273	0.925218	0.497263
Ankyrin 2 (neuronal)	AA782337	Hs.137367	ANK2		1.96465	1.99841	92.1829	99.6337	0.167114	0.925219	0.270702
Human mRNA for mitochondrial short-chain enoyl-CoA hydratase; complet	R43558	Hs.76394	ECHS1		1.92509	1.95884	84.1567	90.9584	0.552264	0.925221	0.486798
Human TFIIB related factor hBRF (HBRF) mRNA; complete cds	AA453787	Hs.424484	BRF1		1.46125	1.495	28.9236	31.2608	0.00206011	0.925233	0.518441
Human TFIIA gamma subunit mRNA; complete cds	T55801	Hs.512934	GTF2A2		1.68799	1.72174	48.7521	52.6912	0.0713427	0.925242	0.204081
Human BMK1 alpha kinase mRNA; complete cds	H39192	Hs.150136	MAPK7		1.53285	1.56659	34.1072	36.8627	0.0289978	0.925249	0.425411
Human neuronal PAS2 (NPAS2) mRNA; complete cds	H26182	Data not found			1.49317	1.5269	31.1296	33.6434	0.000697676	0.925282	0.422692
Human Bruton's tyrosine kinase-associated protein-135 mRNA; complete cds	AA115186	Hs.416436	GTF2IP1		1.83953	1.87321	69.1077	74.6811	0.0685787	0.92537	0.159879
Human two P-domain K+ channel TWIK-1 mRNA; complete cds	N62620	Hs.208544	KCNK1		1.62651	1.66017	42.3161	45.7272	0.0327377	0.925404	0.191774
Human tetracycline transporter-like protein mRNA; complete cds	AA291773	Hs.157145	TETRAN		3.14888	3.18253	1408.91	1522.4	0.0641099	0.92545	0.0396342
CD22 antigen	N53534	Hs.262150	CD22		1.68552	1.71911	48.4753	52.3736	0.0425306	0.925568	0.189376
CD1c antigen (thymocyte antigen)	AA002086	Hs.1311	CD1C		2.05151	2.0851	112.593	121.646	0.0195531	0.925578	0.0821425
Homo sapiens mRNA for OTK18; complete cds	AA838730	Data not found			2.17708	2.2106	150.341	162.406	0.0432112	0.925709	0.110477
Human putative mono-ADP-ribosyltransferase (htMART) mRNA; complete cds	AA884935	Hs.24976	ART3		1.54499	1.57846	35.0748	37.8845	0.00533579	0.925834	0.463431
Holocarboxylase synthetase (biotin-[proprionyl-Coenzyme A-carboxylase (ATP-hydrolysing)] ligase)	AA455043	Hs.371350	HLCS		1.51315	1.5466	32.5952	35.2044	0.00162078	0.925883	0.40231
Human chromosome segregation gene homolog CAS mRNA; complete cds	N69204	Hs.90073	CSE1L		1.50712	1.54053	32.1457	34.7162	0.0101746	0.925958	0.465398
Inositol polyphosphate-1-phosphatase	H52141	Hs.32309	INPP1		1.52871	1.56208	33.7839	36.4822	0.00084995	0.926039	0.513528
Homo sapiens FMRFamide-related prepropeptide mRNA; complete cds	AA460688	Hs.104555	NPFF		1.46088	1.49425	28.8991	31.2069	0.00216026	0.926049	0.513671
HISTONE H1D	T66815	Hs.7644	HIST1H1C		1.42615	1.45949	26.6778	28.8066	0.00598098	0.926098	0.448995
Homo sapiens interphotoreceptor matrix proteoglycan 150 (IMPG1) mRNA; complete cds	H38839	Hs.129882	IMPG1		1.4644	1.49765	29.1338	31.4521	0.0038323	0.926291	0.396194
Homo sapiens glutathione transferase (GSTA4) mRNA; complete cds	AA152347	Hs.485557	GSTA4		2.13069	2.16393	135.112	145.858	0.362406	0.926325	0.35743
Coagulation factor V	AA680136	Hs.30054	F5		1.60268	1.63588	40.0574	43.2398	0.0138065	0.926402	0.300113
Heterogeneous nuclear ribonucleoprotein K	W85697	Hs.522257	HNRPK		1.57058	1.60377	37.2028	40.1581	0.0156083	0.926408	0.29608
Tripeptidyl peptidase II	R39682	Hs.432424	TPP2		1.65477	1.68796	45.1619	48.7485	0.0192086	0.926426	0.178469
NUCLEAR FACTOR RIP140	AA458503	Hs.155017	NRIP1		1.8664	1.89958	73.5197	79.3561	0.190545	0.926454	0.269372
Human scaffold protein Pbp1 mRNA; complete cds	AA456109	Hs.200804	SDCBP		1.6655	1.69863	46.2909	49.9614	0.0086872	0.926532	0.131839
Human guanine nucleotide exchange factor mRNA; complete cds	H64325	Hs.278733	SOS1		2.36582	2.39896	232.179	250.588	0.158815	0.926537	0.147309
RecQ protein-like (DNA helicase Q1-like)	AA456585	Hs.235069	RECQL		1.59171	1.62482	39.0582	42.1524	0.0225853	0.926596	0.292703
Human pre-B cell enhancing factor (PBEF) mRNA; complete cds	AA489629	Hs.489615	PBEF1		1.55064	1.58371	35.5335	38.3449	0.00305195	0.926682	0.388821
TYPE-1A ANGIOTENSIN II RECEPTOR	H66070	Data not found			1.55301	1.58608	35.7283	38.5546	0.152428	0.926693	0.423972
Dihydropteridine reductase	R38198	Hs.75438	QDPR		2.41346	2.44649	259.096	279.57	0.0925328	0.926764	0.03803
H.sapiens lrp mRNA	AA158991	Hs.513488	MVP		1.59017	1.62316	38.9197	41.9915	0.140983	0.926847	0.428118
Human Gu protein mRNA; partial cds	AA465386	Data not found			1.4793	1.51226	30.151	32.5281	0.00560976	0.926919	0.456116
Human transcriptional activator mRNA; complete cds	H05655	Hs.380027	CROC4		1.44113	1.47404	27.614	29.7879	0.00023299	0.927019	0.310543
Homo sapiens mRNA for cardiac calsequestrin; complete cds	AA055163	Hs.57975	CASQ2		1.74444	1.77734	55.5189	59.8885	0.133059	0.927038	0.33511
Human mRNA for RBP-MS/type 1; complete cds	W67200	Hs.334587	RBPMS		1.90746	1.94035	80.8088	87.1664	0.063915	0.927064	0.132366
Human NAD+-specific isocitrate dehydrogenase beta subunit precursor; mRNA; nuclear gene encoding mitochondrial protein; complete cds	T98497	Hs.508545	PHGDHL1		1.42428	1.45716	26.5631	28.6524	0.00434084	0.92708	0.44892
Human mRNA for RanBP2 (Ran-binding protein 2); complete cds	H78788	Hs.528525	LOC400966		1.57628	1.60916	37.6947	40.659	0.000120545	0.927093	0.147469
Transglutaminase 3 (E polypeptide; protein-glutamine-gamma-glutamyltransferase)	N90882	Hs.2022	TGM3		1.45341	1.48628	28.4061	30.6392	0.00227021	0.927116	0.403685
Human mRNA for transmembrane protein; complete cds	AA279188	Hs.501574	ADAM8		1.86983	1.90269	74.1025	79.9262	0.100391	0.927137	0.153792
Homo sapiens orphan nuclear hormone receptor BD73 mRNA; 3' end	AA425685	Hs.37288	NR1D2		1.55826	1.59109	36.1629	39.0021	0.00219847	0.927204	0.266018
Homo sapiens mitotic feedback control protein Madp2 homolog mRNA; complete cds	AA481076	Hs.533185	MAD2L1		2.02568	2.05847	106.091	114.412	0.275475	0.927271	0.285339
Casein kinase 2; beta polypeptide	AA774638	Hs.73527	CSNK2B		2.19884	2.23163	158.066	170.463	0.0814196	0.927276	0.0579945
GRANZYME A PRECURSOR	AA283007	Hs.90708	GZMA		1.53301	1.56578	34.1202	36.794	0.00248643	0.92733	0.491091
ER LUMEN PROTEIN RETAINING RECEPTOR 2	AA626867	Hs.520210	KDELR2		1.51019	1.54295	32.3732	34.9097	0.0158579	0.92734	0.503431
Transferrin receptor (p90; CD71)	AA487593	Hs.529618	TFRC		1.52115	1.55387	33.2012	35.7987	0.000972023	0.927442	0.439603
Homo sapiens mRNA for nucleolar protein hNop56	AA894577	Hs.376064	NOL5A		1.86709	1.8998	73.6366	79.3968	0.0432862	0.927451	0.128361
Homo sapiens mRNA for AEBP1; complete cds	AA490462	Hs.439463	AEBP1		2.31694	2.34965	207.465	223.692	0.372234	0.927458	0.264609
Human mRNA for pre-pro-megakaryocyte potentiating factor; complete cds	AA488406	Hs.408488	MSLN		1.51205	1.54475	32.5123	35.0551	0.00143882	0.927462	0.467421
Human mRNA for zona-pellucida-binding protein (sp38); complete cds	AA400474	Hs.388841	ZPBP		1.44684	1.47953	27.9793	30.1669	0.00494714	0.927484	0.450731
DNAJ PROTEIN HOMOLOG 2	R45428	Data not found			1.56577	1.59845	36.7935	39.6691	0.00551287	0.927511	0.361267
Human mRNA for alpha-fetoprotein enhancer binding protein	AA281616	Hs.461285	ATBF1		1.49528	1.52795	31.2808	33.7249	0.00142969	0.92753	0.522699
Human cartilage-specific homeodomain protein Cart-1 mRNA; complete cds	AA418118	Hs.41683	CART1		1.5239	1.55655	33.4121	36.0206	0.0763521	0.927582	0.351707
Human RNaseP protein p30 (RPP30) mRNA; complete cds	AA458957	Hs.139120	RPP30		1.42942	1.46206	26.8797	28.9778	0.000620636	0.927597	0.390804
Collagen; type VI; alpha 2	AA464748	Hs.420269	COL6A2		2.21235	2.24486	163.061	175.735	0.578515	0.927881	0.438709
ERYTHROCYTE BAND 7 INTEGRAL MEMBRANE PROTEIN	R62817	Hs.253903	STOM		1.6952	1.72771	49.5679	53.4205	0.00349574	0.927881	0.118841
Human nuclear factor NF45 mRNA; complete cds	AA894687	Hs.75117	ILF2		2.04301	2.07549	110.411	118.985	0.0376221	0.927943	0.0471437
Transcription factor 6-like 1 (mitochondrial transcription factor 1-like)	AA449118	Hs.75133	TFAM		1.664	1.69646	46.1321	49.7114	0.00233308	0.927998	0.123839
Human guanine nucleotide regulatory protein (tim1) mRNA; complete cds	AA045822	Hs.334	ARHGEF5		1.44998	1.48243	28.1827	30.3688	0.000437597	0.928015	0.359261
Homo sapiens NF-AT3 mRNA; complete cds	AA394127	Hs.77810	NFATC4		2.12467	2.15708	133.252	143.576	0.294114	0.928089	0.285749
Human HS1 binding protein HAX-1 mRNA; nuclear gene encoding mitochondrial protein; complete cds	R76263	Hs.199625	HAX1		1.66284	1.69525	46.0087	49.5731	0.109541	0.928098	0.267843
H.sapiens mRNA for Sm protein G	AA133577	Hs.6454	RGS19IP1		1.47478	1.50719	29.839	32.1504	0.0028649	0.928106	0.466693
Human butyrophilin (BTF1) mRNA; complete cds	H68107	Data not found			1.47585	1.50822	29.9122	32.2271	0.000189277	0.928169	0.411481
H.sapiens mRNA for nuclear pore complex protein hnup153	R40059	Hs.121088	NUP153		1.59895	1.6313	39.7142	42.786	0.0433926	0.928205	0.464193
HEMATOPOIETIC LINEAGE CELL SPECIFIC PROTEIN	AA424575	Hs.14601	HCLS1		1.44458	1.47693	27.8341	29.9869	0.00100101	0.928211	0.368765
Human Krueppel-related zinc finger protein (H-plk) mRNA; complete cds	N54596	Hs.523414	LOC492304		3.53149	3.5638	3400.06	3662.72	0.00752798	0.928289	0.0154416
Granzyme K (serine protease; granzyme 3)	AA005382	Hs.277937	GZMK		1.44492	1.4772	27.8559	30.0058	0.00209143	0.928352	0.414141
Clathrin-associated/assembly/adaptor protein; large; beta 1	N52267	Hs.514819	AP2B1		1.45501	1.48728	28.5106	30.7101	0.00129005	0.928377	0.423992
H.sapiens mRNA for phosphorylase-kinase; beta subunit	AA476263	Hs.78060	PHKB		3.4174	3.44967	2614.56	2816.26	0.0677271	0.92838	0.0428474
Homo sapiens Bet1p homolog (hbet1) mRNA; complete cds	H54289	Hs.489132	BET1		1.49046	1.52272	30.9354	33.3214	0.00226934	0.928394	0.40231
Human transforming growth factor-beta (tgf-beta) mRNA; complete cds	AA779457	Hs.296648	BMP5		1.8959	1.92816	78.6873	84.7549	0.143672	0.928411	0.250193
Homo sapiens orexin receptor-1 mRNA; complete cds	R55705	Hs.388226	HCRTR1		1.50269	1.5349	31.8191	34.2692	0.0359594	0.928507	0.528922
H.sapiens mRNA for putative chloride channel	H08188	Hs.193043	CLCN6		1.46866	1.50083	29.4211	31.6832	0.0010803	0.928601	0.465928
Homo sapiens AC133 antigen mRNA; complete cds	R40057	Hs.479220	PROM1		1.55889	1.59101	36.2148	38.9953	0.0142072	0.928695	0.461817
Protein kinase; cAMP-dependent; catalytic; beta	AA018980	Hs.487325	PRKACB		1.52613	1.55823	33.5838	36.1601	0.00293061	0.928751	0.327345
Homo sapiens potassium channel homolog (KCNQ3) mRNA; partial cds	H08545	Data not found			1.55525	1.58732	35.9131	38.6651	0.0437212	0.928825	0.4261
Human homologue of yeast sec7 mRNA; complete cds	AA480859	Data not found			2.20085	2.23291	158.799	170.967	0.117823	0.92883	0.178872
Guanine nucleotide binding protein (G protein); alpha activating activity polypeptide; olfactory type	H49592	Hs.136295	GNAL		1.44142	1.47346	27.6325	29.7481	0.000770861	0.928883	0.304032
HLA CLASS II HISTOCOMPATIBILITY ANTIGEN; DR ALPHA CHAIN PRECURSOR	R47979	Hs.520048	HLA-DRA		1.47793	1.50995	30.0561	32.3558	0.00101607	0.928924	0.397883
Homo sapiens calcium/calmodulin-dependent protein kinase II mRNA; partial cds	AA056626	Hs.523045	CAMK2G		1.86581	1.89781	73.4194	79.0335	0.156374	0.928966	0.237477
Human histone stem-loop binding protein (SLBP) mRNA; complete cds	AA629558	Hs.298345	SLBP		3.28593	3.31782	1931.67	2078.85	0.151708	0.929201	0.126461
Troponin I; skeletal; slow	AA182848	Hs.320890	TNNI1		1.54004	1.57191	34.677	37.3173	0.00540623	0.929246	0.439603
Homo sapiens 5;10-methenyltetrahydrofolate synthetase mRNA; complete cds	AA777551	Hs.459049	MTHFS		1.90727	1.93913	80.7735	86.923	0.0589669	0.929253	0.144709
Cyclic nucleotide gated channel (photoreceptor); cGMP gated 2 (beta)	H82536	Hs.147062	CNGB1		1.49016	1.52201	30.9145	33.2667	0.05497	0.929293	0.491376
Homo sapiens aflatoxin aldehyde reductase AFAR mRNA; complete cds	T62865	Hs.512807	AKR7A2		1.93077	1.96261	85.2647	91.751	0.179174	0.929306	0.281493
THYROLIBERIN PRECURSOR	AA069596	Data not found			1.52487	1.55668	33.4866	36.0313	0.0105788	0.929374	0.47421
Homo sapiens mRNA for DCRA; complete cds	R97540	Hs.369488	DSCR3		1.4687	1.5005	29.4236	31.6595	0.00071827	0.929378	0.335562
C-1-TETRAHYDROFOLATE SYNTHASE; CYTOPLASMIC	AA633577	Hs.435974	MTHFD1		1.42329	1.45505	26.5026	28.5136	0.00666707	0.92947	0.414278
Human R kappa B mRNA; complete cds	R23735	Hs.530539	NFRKB		1.5316	1.56335	34.0091	36.589	0.00196557	0.929491	0.404279
GUANINE NUCLEOTIDE-BINDING PROTEIN BETA SUBUNIT-LIKE PROTEIN 12.3	R96220	Data not found			1.66159	1.69332	45.8766	49.3538	0.0275038	0.929546	0.151144
H.sapiens mRNA for elongations factor Tu-mitochondrial	R45183	Hs.12084	TUFM		2.0244	2.05605	105.778	113.775	0.204573	0.92971	0.352172
Phosphoribosyl pyrophosphate synthetase 2	AA151486	Hs.104123	PRPS2		1.5571	1.58872	36.066	38.7896	0.0018017	0.929785	0.456116
Human gene for neurofilament subunit M (NF-M)	AA400329	Hs.458657	NEF3		3.52089	3.5525	3318.07	3568.64	0.186353	0.929786	0.11863
Human CENP-F kinetochore protein mRNA; complete cds	AA701455	Hs.497741	CENPF		2.22818	2.25977	169.114	181.872	0.203816	0.929856	0.167016
Human transcription factor RTEF-1 (RTEF1) mRNA; complete cds	W74602	Hs.94865	TEAD4		1.57878	1.61029	37.9127	40.7656	0.0423369	0.930016	0.366343
Granulin	AA431832	Hs.514220	GRN		3.35376	3.38518	2258.17	2427.59	0.010166	0.930211	0.0196253
Protein kinase; cAMP-dependent; regulatory; type II; beta	AA180007	Hs.433068	PRKAR2B		1.48668	1.51808	30.6673	32.9674	0.00711419	0.930231	0.301949
DNA polymerase alpha subunit	AA486289	Hs.201897	POLA2		1.53549	1.5669	34.3156	36.8891	0.000353829	0.930238	0.503148
H.sapiens mRNA for p35; cyclin-like CAK1-associated protein	AA481759	Hs.509523	MNAT1		1.5354	1.56679	34.3082	36.8803	0.0237564	0.930258	0.503431
POU domain; class 2; transcription factor 1	H38522	Data not found			1.56463	1.59597	36.6967	39.4433	0.000728439	0.930366	0.222481
INTERFERON-INDUCIBLE PROTEIN 9-27	AA419251	Hs.458414	IFITM1		1.61707	1.6484	41.407	44.5037	0.0264271	0.930415	0.201911
C4/C2 activating component of Ra-reactive factor	H81200	Hs.534575	MGC2198		2.37969	2.41098	239.71	257.623	0.250985	0.930468	0.132274
Homo sapiens signalosome subunit 3 (Sgn3) mRNA; complete cds	AA455640	Hs.6076	COPS3		2.81397	2.84527	651.588	700.274	0.356179	0.930477	0.273398
Homo sapiens 1C7 precursor; mRNA; alternatively spliced; complete cds	AA262074	Hs.509513	NCR3		1.50445	1.53574	31.9485	34.3349	0.0136774	0.930496	0.49164
Human metallothionein (MT)I-F gene	T56281	Hs.513626	MT1F		1.44171	1.47298	27.6507	29.7156	0.00734118	0.930511	0.397493
Human diacylglycerol kinase zeta mRNA; complete cds	AA262205	Hs.502461	DGKZ		1.76508	1.79634	58.2211	62.5669	0.140763	0.930542	0.298457
Human SWI/SNF complex 170 KDa subunit (BAF170) mRNA; complete cds	H24688	Hs.236030	SMARCC2		2.28502	2.31628	192.761	207.149	0.140693	0.930543	0.105491
Homo sapiens NRD convertase mRNA; complete cds	AA630302	Hs.551509	NRD1		1.59422	1.62546	39.2843	42.2141	0.0835198	0.930596	0.317764
FOS-RELATED ANTIGEN 1	H96643	Hs.283565	FOSL1		1.6036	1.63482	40.1417	43.1339	0.0235574	0.93063	0.24354
Human serotonin N-acetyltransferase mRNA; complete cds	AA757429	Hs.431417	AANAT		3.39606	3.42727	2489.21	2674.64	0.0158611	0.930671	0.033683
Human density enhanced phosphatase-1 mRNA; complete cds	AA045326	Hs.318547	PTPRJ		1.53905	1.57025	34.5982	37.1746	0.00650531	0.930693	0.482398
Human transcription factor mRNA; complete cds	AA490903	Hs.270	PSCDBP		2.11795	2.14914	131.205	140.974	0.480782	0.930703	0.35743
URACIL-DNA GLYCOSYLASE 1 PRECURSOR	H15112	Hs.191334	UNG		1.5965	1.62764	39.4915	42.4265	0.00885189	0.930822	0.197667
Intercellular adhesion molecule 3	AA479188	Hs.353214	ICAM3		1.77618	1.80732	59.7289	64.1678	0.0136405	0.930825	0.124469
Human protein tyrosine phosphatase mRNA; complete cds	R79082	Hs.155919	PTPRK		1.65753	1.68866	45.4501	48.8268	0.429617	0.930843	0.42586
Spermidine/spermine N1-acetyltransferase mRNA; complete cds	R58991	Hs.28491	SAT		1.83408	1.8652	68.2472	73.3161	0.0751048	0.930862	0.224115
Human p105MCM mRNA; complete cds	AA663995	Hs.444118	MCM6		1.73459	1.76565	54.2739	58.2981	0.297697	0.930972	0.314138
Solute carrier family 4; anion exchanger; member 1 (erythrocyte membrane protein band 3)	T86708	Hs.443948	SLC4A1		1.4188	1.44981	26.23	28.1718	0.00086238	0.931072	0.377995
26S PROTEASE REGULATORY SUBUNIT 7	AA251770	Hs.437366	PSMC2		2.40094	2.43194	251.735	270.359	0.298365	0.931113	0.248296
DUAL SPECIFICITY MITOGEN-ACTIVATED PROTEIN KINASE KINASE 2	AA425826	Hs.465627	MAP2K2		1.46277	1.49369	29.0245	31.1664	0.00574835	0.931277	0.405954
Procollagen-proline; 2-oxoglutarate 4-dioxygenase (proline 4-hydroxylase); beta polypeptide (protein disulfide isomerase; thyroid hormone binding protein p55)	AA426212	Hs.464336	P4HB		2.96049	2.99139	913.046	980.36	0.448161	0.931338	0.410696
Homo sapiens histone acetyltransferase 1 mRNA; complete cds	AA625662	Hs.470611	HAT1		1.51441	1.54527	32.6896	35.0974	0.00218882	0.931399	0.47758
Homo sapiens phospholipid scramblase mRNA; complete cds	N25945	Hs.130759	PLSCR1		1.46799	1.49885	29.3756	31.539	0.00272843	0.931404	0.433064
Human GABA-A receptor epsilon subunit mRNA; complete cds	H63532	Hs.22785	GABRE		1.6172	1.64806	41.419	44.4689	0.560521	0.931416	0.488393
Human B lymphocyte serine/threonine protein kinase mRNA; complete cds	R50953	Data not found			1.52188	1.55271	33.2569	35.7036	0.000672554	0.931472	0.452379
DNA excision repair protein ERCC5	N62586	Hs.258429	ERCC5		1.56238	1.59318	36.5077	39.1903	0.0186837	0.931549	0.352348
Human cytoplasmic beta-actin gene; complete cds	R44290	Hs.520640	ACTB		3.3672	3.39794	2329.16	2500.02	0.466484	0.931658	0.406289
Immunoglobulin lambda light chain	T67053	Hs.449585	IGLC2		1.51683	1.54755	32.8726	35.2821	0.00612207	0.931707	0.534588
Insulin-like growth factor binding protein 5	T52830	Hs.369982	IGFBP5		1.44511	1.47583	27.8682	29.9106	0.00344634	0.931716	0.195811
Propionyl-coA carboxylase alpha chain	AA608575	Hs.80741	PCCA		1.54022	1.57082	34.691	37.2241	0.000317304	0.931948	0.438671
Transcription factor AP-2 beta (activating enhancer-binding protein 2 beta)	N63770	Hs.519880	TFAP2A		2.13098	2.16155	135.202	145.061	0.244321	0.932031	0.283522
Fibroblast growth factor receptor 4	AA446876	Hs.165950	FGFR4		2.02972	2.06028	107.082	114.89	0.158086	0.932045	0.174533
PROTEIN PHOSPHATASE INHIBITOR 2	AA428335	Hs.535731			1.53081	1.56137	33.9475	36.4226	0.00747288	0.932045	0.447248
Human heat shock protein HSPA2 gene; complete cds	T69012	Hs.277026	C9orf100		1.50509	1.53559	31.9955	34.3234	0.00304429	0.932176	0.444159
Small nuclear RNA activating complex; polypeptide 3; 50kD	AA043335	Hs.546299	SNAPC3		1.47075	1.50114	29.5633	31.7062	0.00195746	0.932414	0.289702
Collagen; type XVIII; alpha 1	N81029	Hs.517356	COL18A1		2.84039	2.87077	692.458	742.625	0.410791	0.932446	0.338354
Mannosyl(beta-1;4-)-glycoprotein beta-1;4-N-acetylglucosaminyltransferase	H47026	Hs.276808	MGAT3		1.65397	1.68432	45.0782	48.3416	0.00908294	0.932492	0.21079
Sorbitol dehydrogenase	AA700604	Hs.446700			1.5544	1.58474	35.8427	38.4365	0.00176309	0.932516	0.398778
Homo sapiens GTR2-2 mRNA; complete cds	AA775872	Hs.435036	GPC3		1.60479	1.63511	40.2518	43.1628	0.0149632	0.932557	0.213145
Human phosphatidylinositol (4;5)bisphosphate 5-phosphatase homolog mRNA; partial cds	AA476625	Hs.178347	SKIP		1.49018	1.5205	30.9159	33.1515	0.0421166	0.932564	0.520434
ATP SYNTHASE ALPHA CHAIN; MITOCHONDRIAL PRECURSOR	AA135824	Hs.267446	FLJ11184		1.51269	1.54297	32.5601	34.9114	0.0118833	0.932649	0.510368
Human transcriptional regulator homolog RPD3 mRNA; complete cds	AA127093	Hs.3352	HDAC2		1.57658	1.60678	37.7206	40.4368	0.0181301	0.932828	0.348283
Human mRNA for XP-C repair complementing protein (p58/HHR23B); complete cds	AA489678	Hs.521640	RAD23B		2.00523	2.03542	101.211	108.497	0.194437	0.932842	0.326921
Spleen tyrosine kinase	AA598572	Hs.371720	SYK		1.50994	1.54013	32.3548	34.6839	0.0032665	0.93285	0.526851
Glucose-6-phosphate dehydrogenase	AA410375	Hs.484741	GMPR		1.66046	1.69062	45.7578	49.0477	0.0124852	0.932923	0.114378
Dihydrolipoamide S-acetyltransferase (E2 component of pyruvate dehydrogenase complex)	N62460	Hs.553138			1.46597	1.4961	29.2393	31.3401	0.00126711	0.932968	0.33511
Human ionizing radiation resistance conferring protein mRNA; complete	R43325	Hs.523628	DAP3		2.3325	2.36263	215.032	230.476	0.0232874	0.932991	0.0134618
Allograft inflammatory factor 1	W69954	Hs.76364	AIF1		1.5756	1.60572	37.6361	40.3385	0.00838714	0.933008	0.269852
Human TSC-22 protein mRNA; complete cds	AA664389	Hs.507916	TGFB1I4		1.54955	1.57963	35.4443	37.9869	0.00731732	0.933067	0.425243
Human Toll-like receptor 5 (TLR5) mRNA; partial cds	N41021	Hs.114408	TLR5		1.48738	1.51746	30.7171	32.9204	0.00756552	0.933073	0.493034
Prolactin receptor	R63647	Hs.368587	PRLR		1.51591	1.54598	32.8024	35.1543	0.00499232	0.933099	0.525308
LOWE'S OCULOCEREBRORENAL SYNDROME PROTEIN	T63362	Hs.126357	OCRL		2.03363	2.06367	108.052	115.79	0.17665	0.933166	0.237477
PRE-B-CELL LEUKEMIA TRANSCRIPTION FACTOR-2	T59641	Data not found			1.69814	1.72818	49.9044	53.4785	0.0136127	0.933168	0.155407
Human TAR RNA loop binding protein (TRP-185) mRNA; complete cds	N62244	Hs.498115	TARBP1		1.48617	1.51618	30.6314	32.8234	0.00166607	0.933219	0.527177
Homo sapiens protein regulating cytokinesis 1 (PRC1) mRNA; complete cds	AA449336	Hs.459362	PRC1		1.61387	1.64386	41.1024	44.0413	0.014934	0.933271	0.193921
TYROSINE-PROTEIN KINASE RECEPTOR TIE-1 PRECURSOR	AA432062	Hs.78824	TIE1		2.09183	2.12177	123.547	132.365	0.0535753	0.933383	0.099459
Homo sapiens EXT like protein 3 (EXTL3) mRNA; complete cds	AA431813	Hs.491354	EXTL3		2.06945	2.09934	117.341	125.702	0.278643	0.933486	0.251649
Human hSIAH1 mRNA; complete cds	T72030	Data not found			1.73345	1.76334	54.1312	57.9881	0.0611296	0.933489	0.167462
Human lymphoid-specific SP100 homolog (LYSP100-A) mRNA; complete cds	H66484	Hs.471576	SP140		1.57775	1.60761	37.8228	40.514	0.00533956	0.933573	0.388788
Homo sapiens bet3 (BET3) mRNA; complete cds	AA429882	Hs.523131	TRAPPC3		1.49034	1.52019	30.9275	33.1278	0.116205	0.933582	0.501893
Human stress responsive serine/threonine protein kinase Krs-2 mRNA; complete cds	T95014	Hs.472838	STK4		1.53027	1.56009	33.9053	36.3157	0.000967661	0.933626	0.525469
Vimentin	AA486321	Hs.533317	VIM		3.23579	3.26559	1721.05	1843.25	0.567203	0.9337	0.389986
Homo sapiens CAGF28 mRNA; partial cds	R22179	Data not found			1.57338	1.60314	37.4438	40.0992	0.0436193	0.933781	0.278925
Insulin-like growth factor 1 (somatomedia C)	AA456321	Hs.160562	IGF1		1.53009	1.55977	33.8914	36.2888	0.000822256	0.933936	0.531144
Myosin; light polypeptide 2; regulatory; cardiac; slow	N78927	Hs.75535	MYL2		1.45197	1.48162	28.3121	30.3127	0.00671315	0.934003	0.336869
Human neurogranin (RC3) mRNA; complete cds	H49511	Hs.524116	NRGN		1.49056	1.5202	30.9431	33.1284	0.00589997	0.934035	0.491376
Deoxyhypusine synthase	AA496046	Hs.79064	DHPS		2.06951	2.09911	117.357	125.635	0.198331	0.93411	0.284117
Ribosomal protein L7a	H23422	Hs.499839	RPL7A		2.24779	2.27739	176.926	189.406	0.0557297	0.934114	0.0614208
Ras homolog gene family; member G (rho G)	R76314	Hs.501728	RHOG		1.61821	1.64776	41.5151	44.4385	0.00633069	0.934216	0.311443
Human mRNA for golgi antigen gcp372; complete cds	AA485974	Hs.213389	GOLGB1		1.60448	1.63403	40.2233	43.0557	0.0301675	0.934216	0.338629
Chemokine receptor-like 1	N51278	Hs.78913	CX3CR1		1.88802	1.91752	77.271	82.7023	0.422212	0.934326	0.318453
Adenylosuccinate synthase	AA431414	Hs.498313	ADSS		1.54382	1.57331	34.9802	37.4374	0.00127188	0.934365	0.496282
DNA G/T mismatch-binding protein	AA487235	Hs.553547	FBXO11		1.54951	1.57898	35.441	37.9298	0.0027933	0.934384	0.523339
Homo sapiens mRNA for protein phosphatase 2C gamma	AA465723	Hs.17883	PPM1G		3.36133	3.39077	2297.88	2459.09	0.140018	0.934443	0.0878065
PROTEASOME COMPONENT C8	AA465237	Hs.531089	PSMA3		2.7388	2.76823	548.028	586.451	0.415435	0.934481	0.25755
Human FEZ2 mRNA; partial cds	N34095	Hs.258563	FEZ2		1.95831	1.98771	90.8476	97.2102	0.126661	0.934548	0.255768
H.sapiens mRNA for translin	AA460927	Hs.75066	TSN		2.46814	2.49753	293.859	314.437	0.235712	0.934555	0.224693
MICROSOMAL DIPEPTIDASE PRECURSOR	AA863424	Hs.109	DPEP1		2.02313	2.05252	105.47	112.854	0.0721854	0.934567	0.13333
Human mitochondrial 2;4-dienoyl-CoA reductase mRNA; complete cds	H72937	Hs.492212	DECR1		1.62377	1.65315	42.0505	44.9933	0.00795864	0.934594	0.171188
Human zinc finger protein (MAZ) mRNA	AA704613	Hs.23650	LOC112476		2.23075	2.2601	170.117	182.013	0.0939109	0.934638	0.101416
Homo sapiens mRNA for steroid receptor coactivator 1a	AA489785	Hs.412293	NCOA1		1.5567	1.58604	36.0332	38.5518	0.0039643	0.934671	0.496084
Human metargidin precursor mRNA; complete cds	AA292676	Hs.312098	ADAM15		2.7528	2.78212	565.975	605.514	0.447463	0.934703	0.232538
INTERLEUKIN-1 RECEPTOR; TYPE II PRECURSOR	H78386	Hs.25333	IL1R2		1.51527	1.54457	32.7548	35.0405	0.0314157	0.93477	0.472701
Human putative 32kDa heart protein PHP32 mRNA; complete cds	AA664155	Hs.527412	ASAH1		2.03657	2.06584	108.786	116.37	0.238384	0.934829	0.235661
Lipase A; lysosomal acid; cholesterol esterase (Wolman disease)	AA630104	Hs.127445	LIPA		2.84156	2.87081	694.325	742.696	0.267226	0.934871	0.283689
Spermidine synthase	AA669545	Hs.76244	SRM		2.07542	2.10459	118.965	127.231	0.129396	0.93503	0.147347
Human mRNA for tob family; complete cds	N52496	Hs.473420	BTG3		1.62234	1.65147	41.9122	44.82	0.00669125	0.935124	0.285051
Human DNA repair endonuclease subunit (XPF) mRNA; complete cds	AA402486	Hs.498738			1.50352	1.53264	31.8799	34.091	0.00722231	0.93514	0.403308
Human Ral guanine nucleotide dissociation stimulator mRNA; partial cds	H19201	Hs.106185	RALGDS		1.58162	1.61067	38.1611	40.8007	0.00578185	0.935305	0.422748
Ribosomal protein S16	AA668301	Hs.397609	RPS16		2.46936	2.4984	294.689	315.066	0.388777	0.935327	0.358893
Homo sapiens Tax interaction protein 2 mRNA; partial cds	AA434159	Hs.6454	RGS19IP1		1.89435	1.92337	78.4061	83.8247	0.290145	0.935358	0.353174
Guanine nucleotide binding protein (G protein); alpha 11 (Gq class)	H92232	Hs.515056	GNA11		1.61919	1.64821	41.6094	44.4844	0.0260603	0.93537	0.362815
Protein S (alpha)	AA099140	Hs.64016	PROS1		1.65383	1.68283	45.0637	48.1759	0.0208024	0.935399	0.051648
Lysosome-associated membrane protein 2 {alternative products}	N62847	Hs.496684	LAMP2		1.78548	1.81447	61.0217	65.2338	0.0173365	0.935431	0.146701
Phosphoglycerate mutase 2 (muscle)	N45318	Hs.510743			1.58301	1.61199	38.2837	40.925	0.0252422	0.935461	0.33981
Human tumor necrosis factor type 1 receptor associated protein (TRAP1) mRNA; partial cds	AA497020	Hs.30345	TRAP1		1.5104	1.53936	32.3893	34.6224	0.000305933	0.935501	0.339526
unknown EST	R36958	Hs.458607	NOPE		1.51745	1.54639	32.9192	35.1878	0.00052289	0.93553	0.224115
H.sapiens HPBRII-4 mRNA	R44870	Hs.369606	CPSF6		1.66325	1.69216	46.052	49.2215	0.0503538	0.935607	0.340558
Protein tyrosine phosphatase; non-receptor type 1	R06605	Hs.417549	PTPN1		1.53071	1.55961	33.9401	36.2749	0.00181518	0.935637	0.531226
Homo sapiens CASK mRNA; complete cds	AA045965	Hs.495984	CASK		1.74753	1.77639	55.9154	59.7566	0.0590891	0.935719	0.17854
Human mRNA for protein disulfide isomerase-related protein (PDIR); complete cds	AA404387	Hs.477352	PDIR		1.71122	1.74001	51.4307	54.9549	0.0879261	0.93587	0.123398
Heme oxygenase (decycling) 1	T71606	Hs.517581	HMOX1		1.52772	1.55647	33.7069	36.0139	0.00171438	0.935942	0.521019
Human multidrug resistance-associated protein homolog (MRP5) mRNA; partial cds	N68159	Hs.368563	ABCC5		1.58405	1.61279	38.3754	41.0003	0.00397745	0.935978	0.384287
Microfibrillar-associated protein 2	N67487	Hs.389137	MFAP2		1.70408	1.73278	50.5914	54.048	0.0627276	0.936045	0.148653
Complement component C5	N53664	Data not found			1.51712	1.54581	32.8942	35.1411	0.0083406	0.936062	0.508231
Human mRNA for retinal S-antigen (48 KDa protein)	AA057233	Hs.32721	SAG		1.50221	1.53089	31.7843	33.9536	0.0241794	0.936111	0.510642
Sterol carrier protein 2	AA664009	Hs.476365	SCP2		2.3697	2.39837	234.261	250.249	0.348901	0.936114	0.28713
Homo sapiens splicing factor (CC1.3) mRNA; complete cds	H47069	Hs.449475			1.64901	1.67769	44.5672	47.6086	0.00485391	0.936116	0.0984181
EUKARYOTIC INITIATION FACTOR 4A-LIKE NUK-34	N79030	Hs.389649	DDX48		1.60019	1.62886	39.8283	42.5462	0.0106031	0.93612	0.21553
Human mRNA for ankyrin motif; complete cds	AA432261	Hs.371820	ANKRD7		1.49143	1.52009	31.0047	33.1203	0.00558498	0.936124	0.425626
Arylsulfatase D	AA081039	Hs.528631	ARSD		1.54204	1.5707	34.8372	37.2133	0.00629671	0.936148	0.519245
Human 53K isoform of Type II phosphatidylinositol-4-phosphate 5-kinase (PIPK) mRNA; complete cds	T39411	Hs.499029	PIP5K2A		2.0777	2.10631	119.592	127.736	0.358036	0.936242	0.435063
GATA-binding protein 3	H72875	Hs.524134	GATA3		1.52419	1.55278	33.434	35.7093	0.00792029	0.936283	0.483739
14-3-3 PROTEIN TAU	AA633997	Hs.74405	YWHAQ		2.20001	2.22859	158.494	169.274	0.317476	0.936315	0.234639
LAMIN A	AA496997	Hs.491359	LMNA		1.71486	1.74339	51.8634	55.3844	0.474795	0.936425	0.422056
Homo sapiens breakpoint cluster region protein 1 (BCRG1) mRNA; complete cds	AA035095	Hs.433759	BANF1		2.19349	2.222	156.132	166.725	0.0294791	0.936464	0.0826247
DNAJ PROTEIN HOMOLOG HSJ1	AA455298	Hs.77768	DNAJB2		1.58024	1.60874	38.0402	40.6199	0.014408	0.93649	0.396384
Homo sapiens mRNA for 26S proteasome subunit p55; complete cds	AA497055	Hs.4295	PSMD12		1.62531	1.6538	42.1995	45.0606	0.0565141	0.936505	0.348283
Human receptor 4-1BB ligand mRNA; complete cds	AA778663	Data not found			1.6377	1.66619	43.4209	46.3645	0.00722672	0.936511	0.164928
H.sapiens DAP-3 mRNA	T50096	Hs.459211	AKAP13		1.53001	1.55848	33.8849	36.1812	0.012187	0.936531	0.45084
H.sapiens mRNA for orphan nuclear hormone receptor	AA447727	Hs.321653	FLJ12770		1.4781	1.50657	30.068	32.1052	0.00503332	0.936547	0.240297
Membrane cofactor protein (CD46; trophoblast-lymphocyte cross-reactive antigen)	AA463497	Hs.510402	MCP		1.56094	1.5894	36.3862	38.8507	0.00437908	0.936566	0.305623
Homo sapiens angio-associated migratory cell protein (AAMP) mRNA; complete cds	AA452848	Hs.83347	AAMP		3.28756	3.31603	1938.94	2070.26	0.164657	0.936566	0.170132
Human M4 protein mRNA; complete cds	AA504272	Hs.465808	HNRPM		1.5535	1.58196	35.7685	38.1907	0.00500901	0.936576	0.422766
Protein-tyrosine kinase 7	AA453789	Hs.90572	PTK7		2.14893	2.17736	140.905	150.439	0.0374394	0.936622	0.0576719
Homo sapiens trans-golgi network glycoprotein 46 (hTGN46) mRNA; complete cds	H82891	Hs.14894	TGOLN2		1.51086	1.53929	32.4233	34.617	0.0211325	0.936628	0.479772
Zinc finger protein 76	AA626012	Hs.388024	ZNF76		1.53073	1.55915	33.9414	36.2369	0.00432276	0.936654	0.445013
Human chromatin assembly factor-I p60 subunit mRNA; complete cds	AA426096	Hs.75238	CHAF1B		1.4726	1.50101	29.6891	31.6965	0.00241979	0.93667	0.228931
Homo sapiens mRNA for rab geranylgeranyl transferase; alpha-subunit	AA776294	Hs.377992	RABGGTA		1.55876	1.58717	36.2041	38.6516	0.00211929	0.936678	0.419038
Homo sapiens mRNA for polyspecific oraganic cation transporter; complete cds	N26836	Hs.310591	SLC22A4		1.55957	1.58793	36.2719	38.7199	0.0309786	0.936776	0.497668
N-acetylglucosaminyltransferase I	AA775378	Hs.519818	MGAT1		1.5495	1.57786	35.4408	37.8323	0.00179898	0.936789	0.515094
SERINE HYDROXYMETHYLTRANSFERASE; CYTOSOLIC	R52639	Hs.513987	SHMT1		1.55585	1.58421	35.9627	38.389	0.00887265	0.936798	0.455257
Homo sapiens putative tumor suppressor protein unspliced form (Fus-2) mRNA; complete cds	R44982	Hs.129910	HYAL3		1.66048	1.68882	45.7594	48.8455	0.04192	0.93682	0.188524
Alpha-fetoprotein	T59043	Hs.518808	AFP		1.98113	2.00946	95.7475	102.201	0.160812	0.936855	0.205141
Collagen; type XI; alpha 1	R31701	Data not found			1.57354	1.60185	37.4577	39.9803	0.0391619	0.936903	0.352348
Human tetratricopeptide repeat protein (tpr1) mRNA; complete cds	AA291718	Hs.519718	TTC1		1.64189	1.67016	43.8415	46.7907	0.0491405	0.936971	0.283122
Human zinc finger protein C2H2-25 mRNA; complete cds	W79396	Hs.449970	ZNF211		1.54263	1.5709	34.8842	37.2304	0.0045913	0.936981	0.41153
UBIQUITIN CARBOXYL-TERMINAL HYDROLASE T	AA465536	Hs.3759	USP5		1.5035	1.53176	31.8783	34.0221	0.00079183	0.93699	0.32008
PRE-MRNA SPLICING FACTOR SRP75	AA496787	Hs.76122	SFRS4		1.55915	1.5874	36.2368	38.6721	0.00810622	0.937028	0.375757
Phosphoribosylglycinamide formyltransferase; phosphoribosylglycinamide synthetase; phosphoribosylaminoimidazole synthetase	AA598487	Hs.473648	GART		1.48836	1.5166	30.7863	32.8546	0.00188804	0.937048	0.387426
H.sapiens NF-H gene; exon 1 (and joined CDS)	AA425336	Hs.198760	NEFH		2.17982	2.20805	151.295	161.455	0.0401158	0.937072	0.132404
Zinc finger protein 3 (A8-51)	T57877	Data not found			1.56261	1.59084	36.5271	38.9797	0.00472233	0.937078	0.39639
H.sapiens beta glucuronidase pseudogene	AA028921	Hs.545578	LOC153561		1.48449	1.51269	30.5133	32.5605	0.0290101	0.937126	0.433702
DUAL SPECIFICITY MITOGEN-ACTIVATED PROTEIN KINASE KINASE 1	R44740	Hs.145442	MAP2K1		1.65138	1.67953	44.8105	47.8111	0.23342	0.93724	0.399705
Human heparin binding protein (HBp17) mRNA; complete cds	AA936757	Hs.1690	FGFBP1		1.53853	1.56667	34.5561	36.8698	0.0185986	0.937248	0.515359
Human phospholipase D mRNA; complete cds	N69672	Hs.512001	GPLD1		1.97155	1.99969	93.6601	99.9294	0.189377	0.937262	0.26631
Homo sapiens mRNA for LECT2 precursor; complete cds	AA700647	Hs.167877	FBXL21		1.51312	1.54125	32.5928	34.774	0.0288159	0.937276	0.393307
Human Bcl-2 binding component 6 (bbc6) mRNA; complete cds	AA460291	Hs.370254	BAD		1.52933	1.55734	33.8321	36.0864	0.0107205	0.937532	0.511891
Homo sapiens importin-alpha homolog (SRP1gamma) mRNA; complete cds	AA668178	Hs.527919	KPNA3		1.5245	1.55248	33.458	35.6845	0.00500478	0.937607	0.481096
H.sapiens mRNA for MACH-alpha-2 protein	AA448468	Data not found			1.53263	1.56059	34.0902	36.3572	0.0159223	0.937647	0.496675
Microsomal triglyceride transfer protein (large polypeptide; 88kD)	AA421278	Hs.195799	MTP		1.53909	1.56703	34.6009	36.9004	0.0199349	0.937683	0.525231
Acyl-Coenzyme A dehydrogenase; very long chain	AA464163	Hs.437178	ACADVL		1.79847	1.82639	62.8734	67.0488	0.211751	0.937725	0.280537
Human TFIID subunit TAFII55 (TAFII55) mRNA; complete cds	AA063580	Hs.438838	TAF7		1.55547	1.58339	35.9308	38.3165	0.0436893	0.937737	0.449356
Annexin VIII	AA235002	Hs.524293			1.52644	1.55436	33.6079	35.8394	0.0058418	0.937738	0.344969
SEC14 (S. cerevisiae)-like	R55993	Data not found			1.52331	1.55118	33.3665	35.5777	0.0143342	0.937849	0.534331
Human mRNA for histidyl-tRNA synthetase (HRS)	R60150	Hs.528050	HARS		2.69142	2.71927	491.378	523.929	0.45023	0.937872	0.21782
S100 calcium-binding protein A3 (formerly S100E)	AA055242	Hs.433168	S100A3		1.74432	1.77217	55.5029	59.1787	0.0608233	0.937886	0.150886
H.sapiens mRNA for elongations factor Tu-mitochondrial	R45183	Hs.12084	TUFM		2.01541	2.04323	103.611	110.467	0.216162	0.93794	0.261387
Homo sapiens mRNA for AMY-1; complete cds	AA495781	Hs.370040	MYCBP		1.41595	1.44375	26.0587	27.7809	0.00198407	0.938006	0.0878615
unknown EST	H05439	Data not found			1.62924	1.65699	42.5837	45.3936	0.013055	0.9381	0.127838
Human mRNA for variant hepatic nuclear factor 1 (vHNF1)	AA699573	Hs.191144	TCF2		1.47259	1.50023	29.6883	31.6398	0.00432459	0.938324	0.391803
Human placental equilibrative nucleoside transporter 1 (hENT1) mRNA; complete cds	AA129135	Data not found			1.55758	1.58518	36.1057	38.4754	0.0223736	0.938409	0.518441
Calcineurin B	AA457092	Hs.472558	SDBCAG84		2.05893	2.08654	114.533	122.05	0.0527202	0.938409	0.14602
Guanine nucleotide binding protein (G protein); beta polypeptide 1	AA487912	Hs.430425	GNB1		1.88035	1.90794	75.9182	80.8986	0.181394	0.938437	0.202042
Human endothelial-monocyte activating polypeptide II mRNA; complete cds	AA504333	Hs.480465	SCYE1		1.90291	1.93049	79.9675	85.21	0.199115	0.938476	0.284117
unknown EST	R60313	Hs.26766			1.56226	1.58979	36.497	38.8855	0.107188	0.938576	0.0338642
Human CtBP interacting protein CtIP (CtIP) mRNA; complete cds	H24301	Hs.546282	RBBP8		1.62955	1.65708	42.6139	45.4024	0.0267554	0.938582	0.202223
H.sapiens mRNA for basic transcription factor 2; 34 kD subunit	AA460838	Hs.355348	GTF2H3		1.57449	1.60197	37.5394	39.9916	0.044335	0.938682	0.312225
Homo sapiens mRNA for ryanodine receptor 3; complete CDS	N45123	Hs.369250	RYR3		1.53266	1.56014	34.0924	36.3192	0.0052517	0.93869	0.5141
PROTEASOME CHAIN 7 PRECURSOR	AA862434	Hs.381081	PSMB9		1.57881	1.60629	37.9149	40.3912	0.0503339	0.938693	0.395902
EPH-RELATED RECEPTOR TYROSINE KINASE LIGAND 1 PRECURSOR	AA857015	Hs.516664	EFNA1		1.5161	1.54352	32.8172	34.9561	0.0135342	0.938813	0.33981
Homo sapiens paraoxonase (PON2) mRNA; complete cds	AA446028	Hs.530077	PON2		1.85896	1.88634	72.2698	76.9732	0.142108	0.938896	0.191284
H.sapiens mRNA for transmembrane protein rnp24	AA476282	Hs.75914	RNP24		1.91382	1.94118	82.0014	87.3326	0.12744	0.938955	0.133922
Human fetus brain mRNA for vacuolar ATPase; complete cds	AA664077	Hs.78089	ATP6V1F		2.14257	2.16992	138.857	147.883	0.0668995	0.93897	0.158194
Endothelin 3	T67004	Hs.1408	EDN3		1.5205	1.54783	33.1516	35.3047	0.425669	0.939016	0.510572
Homo sapiens BAI 3 mRNA; complete cds	H17398	Data not found			1.60591	1.63322	40.3557	42.9752	0.0241465	0.939046	0.143894
LPRP	T77636	Hs.408153	PRR4		1.61681	1.6441	41.3815	44.0651	0.0487636	0.939099	0.359261
Human bumetanide-sensitive Na-K-Cl cotransporter (NKCC1) mRNA; complete cds	AA262080	Hs.162585	SLC12A2		1.53354	1.56082	34.1615	36.3762	0.0154252	0.939118	0.496557
MITOCHONDRIAL 2-OXOGLUTARATE/MALATE CARRIER PROTEIN	AA670357	Hs.184877	SLC25A11		1.45557	1.48284	28.5474	30.3978	0.0134869	0.939128	0.230004
Homo sapiens calcium-activated potassium channel (SKCA3) mRNA; complete cds	AA491238	Hs.490765	KCNN3		1.58034	1.60751	38.0488	40.5054	0.0295171	0.939351	0.447248
Antigen identified by monoclonal antibody Ki-67	AA426264	Hs.80976	MKI67		1.52058	1.54775	33.157	35.2976	0.00856248	0.939355	0.533418
Human MAPKAP kinase (3pK) mRNA; complete cds	W68281	Hs.234521	MAPKAPK3		1.4905	1.51767	30.9386	32.9359	0.0104558	0.939358	0.494705
Homo sapiens mRNA for A+U-rich element RNA binding factor; complete cds	AA598578	Hs.527105	HNRPDL		1.768	1.79516	58.6134	62.3958	0.192463	0.93938	0.280537
Homo sapiens delta-catenin mRNA; partial cds	H17139	Hs.314543	CTNND2		1.81784	1.84499	65.7412	69.983	0.426391	0.939388	0.361023
Human meningioma-expressed antigen 11 (MEA11) mRNA; partial cds	T99793	Hs.104789			1.62269	1.64984	41.9459	44.6517	0.0219452	0.939403	0.264675
Human tubby related protein 2 (TULP2) mRNA; complete cds	AA884015	Hs.104636	TULP2		1.53243	1.55955	34.0742	36.2704	0.0171368	0.939449	0.315935
L-SERINE DEHYDRATASE	T71363	Hs.439023	SDS		1.50018	1.5273	31.6358	33.6741	0.00366385	0.939471	0.397367
Human myosin-IC mRNA; complete cds	AA029956	Hs.370392	MYO1E		1.65057	1.67765	44.727	47.6042	0.0321095	0.939559	0.191774
KINESIN LIGHT CHAIN	AA410207	Hs.381235	PDE4DIP		1.51478	1.54185	32.7175	34.8217	0.0456367	0.939572	0.478222
H.sapiens mRNA for melanoma-associated chondroitin sulfate proteoglycan (MCSP)	R53541	Hs.513044	CSPG4		1.5135	1.5405	32.6214	34.714	0.0106862	0.939718	0.465835
Fibromodulin	AA485748	Hs.519168	FMOD		1.61452	1.64152	41.1644	43.8043	0.0342123	0.939735	0.313739
Microfibrillar-associated protein 4	AA496022	Hs.296049	MFAP4		1.51379	1.54077	32.6427	34.7354	0.00257235	0.939752	0.33981
H.sapiens mRNA for extracellular matrix protein collagen type XIV; C-terminus	AA167223	Hs.409662	COL14A1		1.57056	1.59749	37.2013	39.5809	0.0159323	0.93988	0.448207
H.sapiens mRNA (ocular albinism type 1 related)	AA865729	Hs.74124	GPR143		1.61605	1.64297	41.3095	43.9512	0.0130152	0.939896	0.397072
SERUM ALBUMIN PRECURSOR	N68565	Hs.429581	RTN4		1.60766	1.63457	40.5187	43.1095	0.00856708	0.939902	0.359261
pulmonary surfactant protein (SP5)	T65772	Data not found			1.46875	1.49564	29.4269	31.3071	0.00306887	0.939945	0.144342
H.sapiens mRNA for AFX protein	T54462	Data not found			1.5115	1.53839	32.4715	34.5452	0.0229534	0.939972	0.527177
Human serine/threonine kinase mRNA; partial cds	AA427740	Hs.397891	PASK		1.47387	1.50076	29.7766	31.6781	0.0106648	0.939972	0.320248
Ribonuclease L (2';5'-oligoisoadenylate synthetase-dependent) inhibitor	T70056	Hs.12013	ABCE1		1.77235	1.79923	59.2034	62.9841	0.0786573	0.939974	0.229907
Dihydrolipoamide S-acetyltransferase (E2 component of pyruvate dehydrogenase complex)	N29901	Hs.335551	DLAT		1.65656	1.68344	45.3479	48.2434	0.0318293	0.939981	0.160364
H.sapiens mRNA for testican	AA699317	Hs.474949	RBX1		1.49124	1.51811	30.9914	32.9695	0.00445279	0.940004	0.335562
Thymopoietin	AA676998	Hs.11355	TMPO		1.75159	1.7784	56.4401	60.0341	0.0757101	0.940135	0.324899
Inositol polyphosphate phosphatase-like protein 1 (51C protein)	AA279072	Hs.523875	INPPL1		1.59919	1.62599	39.7368	42.2662	0.0413322	0.940155	0.354848
Human melanoma antigen recognized by T-cells (MART-1) mRNA	N32199	Hs.154069	MLANA		3.39974	3.42653	2510.4	2670.1	0.052124	0.940188	0.0388224
Human HLA class III region containing NOTCH4 gene; partial sequence; homeobox PBX2 (HPBX) gene; receptor for advanced glycosylation end products (RAGE) gene; complete cds; and 6 unidentified cds	AA410896	Hs.520046	GPSM3		2.19934	2.22613	158.25	168.316	0.443339	0.940193	0.38992
Human tumor necrosis factor type 2 receptor associated protein (TRAP3) mRNA; complete cds	T55353	Hs.522506	TRAF2		1.51337	1.54015	32.6116	34.6857	0.00708095	0.940203	0.392419
Human TFIIIC Box B-binding subunit mRNA; complete cds	AA843718	Hs.371718	GTF3C1		1.61663	1.6434	41.3645	43.9942	0.00298433	0.940226	0.349726
Human mitotic centromere-associated kinesin mRNA; complete cds	AA400476	Hs.69360	KIF2C		1.50337	1.53011	31.8692	33.8933	0.0221367	0.940282	0.42646
Human syntaxin 7 mRNA; complete cds	T71551	Hs.520383	STX7		1.55785	1.58459	36.1284	38.4225	0.031722	0.940293	0.521236
Proteasome (prosome; macropain) subunit; beta type; 5	AA864479	Hs.422990	PSMB5		1.75415	1.78086	56.7746	60.3755	0.0865049	0.940358	0.233033
H.sapiens NAP (nucleosome assembly protein) mRNA; complete cds	AA167113	Hs.524599	NAP1L1		1.49259	1.51928	31.0879	33.058	0.011477	0.940404	0.337468
High-mobility group (nonhistone chromosomal) protein 2	AA019203	Hs.434953	HMGB2		1.64841	1.67509	44.5047	47.325	0.145034	0.940406	0.405954
Human preferentially expressed antigen of melanoma (PRAME) mRNA; complete cds	AA598817	Hs.30743	PRAME		1.52137	1.54802	33.2177	35.3197	0.0125691	0.940487	0.516676
Coagulation factor II (thrombin) receptor	AA455910	Hs.482562	F2R		1.4598	1.48644	28.827	30.6507	0.0115658	0.940503	0.288801
Human SNARE protein Ykt6 (YKT6) mRNA; complete cds	AA457731	Hs.520794	YKT6		1.47265	1.49928	29.6926	31.5705	0.00265174	0.940517	0.295862
Insulin-like growth factor binding protein 2 (36kD)	H79047	Data not found			1.56622	1.59278	36.8313	39.1541	0.0305319	0.940674	0.439603
Ribosomal protein L7	AA412470	Hs.504550	RAD51AP1		1.63593	1.66248	43.2441	45.9701	0.0626959	0.940701	0.393103
Homo sapiens mRNA for PRP8 protein; complete cds	AA679414	Hs.181368	PRPF8		1.4758	1.50233	29.9087	31.793	0.0606737	0.940733	0.390804
H.sapiens mRNA for sigma 3B protein	R33031	Hs.546334	AP3S2		1.5475	1.57402	35.2773	37.4994	0.00746801	0.940744	0.465475
Human mRNA for calponin; complete cds	AA398400	Hs.465929	CNN1		1.88709	1.91357	77.1069	81.9536	0.179673	0.94086	0.284381
Centromere protein B (80kD)	AA455481	Hs.516855	CENPB		2.22678	2.25324	168.571	179.159	0.162881	0.940904	0.163909
NEUTROPHIL DEFENSINS 1; 2 AND 3 PRECURSOR	N54165	Hs.380781	DEFA1		1.46167	1.48811	28.9516	30.7691	0.0436491	0.940932	0.350074
Corticosteroid binding globulin	H90764	Hs.532635	SERPINA6		1.50696	1.5334	32.1338	34.1508	0.0228822	0.940938	0.306481
Human mRNA for Apo1_Human (MER5(Aop1-Mouse)-like protein); complete cds	H19203	Hs.523302	PRDX3		2.07446	2.1009	118.703	126.152	0.0906327	0.940947	0.144709
Calcium-sensing receptor (hypocalciuric hypercalcemia 1; severe neonatal hyperparathyroidism)	AA862999	Hs.435615	CASR		1.55183	1.57825	35.6315	37.866	0.00898356	0.940989	0.497263
Human protein kinase C inhibitor-I cDNA; complete cds	T57556	Hs.483305	HINT1		2.2381	2.26451	173.022	183.871	0.221657	0.940995	0.275965
Minichromosome maintenance deficient (S. cerevisiae) 3	AA456608	Hs.179565	MCM3		1.61806	1.64444	41.5008	44.1001	0.00248893	0.941059	0.193527
Diastrophic dysplasia (sulfate transporter)	N73101	Hs.302738	SLC26A2		1.76557	1.79194	58.2866	61.9353	0.0706403	0.941089	0.226676
Dopa decarboxylase (aromatic L-amino acid decarboxylase)	AA702640	Hs.359698	DDC		2.00547	2.03183	101.267	107.604	0.353019	0.941105	0.321041
Homo sapiens GDP-L-fucose pyrophosphorylase (GFPP) mRNA; complete cds	R38619	Hs.47122	FPGT		1.51712	1.54344	32.8942	34.9497	0.0861493	0.941186	0.526546
H.sapiens E4BP4 gene	AA633811	Hs.79334	NFIL3		3.69087	3.71718	4907.65	5214.07	0.00698147	0.941232	0.000667595
YY1 transcription factor	AA491227	Hs.388927	YY1		1.61882	1.6451	41.5733	44.1677	0.0701011	0.941262	0.310559
PRE-MRNA SPLICING FACTOR SF2; P32 SUBUNIT PRECURSOR	N33827	Hs.550538	RIP		1.45377	1.48005	28.4297	30.2028	0.00400434	0.941295	0.283122
Human suppressor of cytokine signalling-1 (SOCS-1) mRNA; complete cds	AA485355	Hs.50640	SOCS1		1.47621	1.5024	29.9369	31.7984	0.00491975	0.94146	0.204609
Protein C inhibitor	W86431	Hs.510334	SERPINA5		1.88021	1.90635	75.8941	80.602	0.335587	0.941591	0.322567
Phosphorylase; glycogen; liver (Hers disease; glycogen storage disease type VI)	AA147640	Hs.282417	PYGL		2.60903	2.6351	406.47	431.621	0.654873	0.941727	0.310316
Human lectin-like type II integral membrane protein (NKG2-E) mRNA; complete cds	W93370	Data not found			1.44268	1.46875	27.713	29.427	0.00462092	0.941753	0.208848
Ribonuclease L (2';5'-oligoisoadenylate synthetase-dependent)	T60163	Hs.283749	RNASE4		3.56815	3.59417	3699.52	3927.95	0.14198	0.941846	0.103054
Sp2 transcription factor	T81103	Hs.514276	SP2		1.79268	1.81868	62.0405	65.8695	0.186347	0.94187	0.223276
H.sapiens MADER mRNA	AA434391	Hs.159223	NAB2		1.76018	1.78611	57.5675	61.1097	0.0797227	0.942036	0.22705
Duffy blood group	T82477	Hs.153381	FY		1.53893	1.56484	34.5887	36.7148	0.0200784	0.942089	0.415364
Human uridine diphosphoglucose pyrophosphorylase mRNA; complete cds	AA046067	Hs.547557			1.51579	1.5416	32.7933	34.8016	0.00191553	0.942295	0.386022
Arylsulfatase A	H45449	Hs.88251	ARSA		1.54158	1.56739	34.8004	36.931	0.0622891	0.94231	0.483739
Human IAP homolog B (MIHB) mRNA; complete cds	AA702174	Hs.503704	BIRC2		1.43684	1.46258	27.3427	29.0124	0.00920173	0.94245	0.132274
Homo sapiens thyroid receptor interactor (TRIP7) mRNA; 3' end of cds	AA431321	Hs.77558	HMGN3		1.8007	1.82644	63.1981	67.0559	0.101382	0.942469	0.171671
Homo sapiens DGS-I mRNA; 3' end	AA463452	Data not found			1.5048	1.53053	31.9742	33.9257	0.00413244	0.942475	0.235661
Voltage-dependent anion channel 1	AA044059	Hs.519320	VDAC1		1.77963	1.80534	60.2046	63.876	0.0642991	0.942523	0.176695
Homo sapiens mRNA for Nck; Ash and phospholipase C gamma-binding protein NAP4; partial cds	AA625859	Hs.514132	SOCS7		1.61687	1.64255	41.3879	43.9088	0.184349	0.942588	0.496546
Opioid-binding cell adhesion molecule	AA425422	Hs.504352	HNT		1.77294	1.7986	59.2837	62.8924	0.135072	0.94262	0.329571
BETA-2-MICROGLOBULIN PRECURSOR	AA670408	Hs.534255	B2M		2.49771	2.52335	314.566	333.693	0.402073	0.942682	0.39084
Human clone pSK1 interferon gamma receptor accessory factor-1 (AF-1) mRNA; complete cds	AA449440	Hs.517240	IFNGR2		1.62425	1.64985	42.0967	44.6525	0.0299279	0.942763	0.295451
NUCLEAR TRANSPORT FACTOR 2	N75595	Hs.356630	NUTF2		1.7469	1.77248	55.8342	59.2212	0.155662	0.942808	0.398594
Human hVps41p (HVPS41) mRNA; complete cds	AA143559	Hs.148721	VPS41		1.53771	1.56327	34.491	36.5823	0.0175724	0.942833	0.467506
Human MXI1 mRNA; complete cds	AA705886	Hs.501023	MXI1		1.5308	1.55636	33.9471	36.005	0.00942256	0.942844	0.483487
Homo sapiens dead box; Y isoform (DBY) mRNA; alternative transcript 2; complete cds	AA447588	Hs.99120	DDX3Y		1.51017	1.53573	32.3724	34.3344	0.122126	0.942855	0.474978
UDP glucuronosyltransferase precursor (UGT2B15)	T50788	Data not found			1.61452	1.64008	41.1645	43.6592	0.0217777	0.942859	0.409463
Homo sapiens TNF receptor-1 associated protein (TRADD) mRNA; 3' end of cds	AA916906	Hs.460996	TRADD		1.50599	1.53151	32.0616	34.0026	0.0768522	0.942918	0.40231
Homo sapiens phosphodiesterase I/nucleotide pyrophosphatase beta (PDNP3) mRNA; complete cds	AA678335	Hs.486489	ENPP3		1.47351	1.49903	29.7513	31.5523	0.0133542	0.94292	0.264609
Interleukin 1 receptor antagonist	T72877	Hs.81134	IL1RN		1.58585	1.61137	38.5347	40.8672	0.15876	0.942926	0.473925
COUP TRANSCRIPTION FACTOR	AA452909	Hs.519445	NR2F1		1.53645	1.56194	34.3914	36.4705	0.00692428	0.942992	0.472701
Matrix metalloproteinase 12 (macrophage elastase)	R92994	Hs.1695	MMP12		1.58999	1.61544	38.9035	41.2511	0.0212005	0.94309	0.498593
H.sapiens mRNA for TRAMP protein	H15707	Hs.491988	TRAM1		2.07048	2.09593	117.62	124.717	0.22937	0.943091	0.266984
Protein tyrosine phosphatase; non-receptor type 7	AA262719	Hs.402773	PTPN7		1.53065	1.55608	33.9353	35.9819	0.0376844	0.943123	0.47758
Homo sapiens protein phosphatase with EF-hands-1 (PPEF-1) mRNA; complete cds	H18855	Hs.211589	PPEF1		1.80884	1.83423	64.3938	68.2694	0.469887	0.943229	0.357114
Homo sapiens interferon-inducible protein (AIM2) mRNA; complete cds	AA458912	Hs.281898	AIM2		1.93376	1.95905	85.8541	91.0019	0.204987	0.943432	0.230077
Homo sapiens mRNA for dihydropyrimidinase related protein 4; complete cds	AA757754	Hs.100058	DPYSL4		1.4359	1.46118	27.2832	28.919	0.0160248	0.943436	0.327651
Sodium/potassium ATPase; gamma subunit	AA775899	Hs.413137	FXYD2		2.25957	2.28486	181.792	192.689	0.281376	0.943447	0.280027
Eukaryotic translation initiation factor 3 (eIF-3) p36 subunit	AA936783	Hs.530096	EIF3S2		2.33735	2.3626	217.447	230.461	0.330304	0.94353	0.311443
60S RIBOSOMAL PROTEIN L13	AA459104	Hs.448879			3.33981	3.36504	2186.79	2317.62	0.0744259	0.943548	0.0888326
PROBABLE PROTEIN DISULFIDE ISOMERASE ER-60 PRECURSOR	AA115309	Hs.488473			1.65286	1.67806	44.9636	47.6497	0.166442	0.943629	0.445484
Matrix metalloproteinase 10 (stromelysin 2)	AA857496	Hs.2258	MMP10		1.55117	1.57635	35.5773	37.7008	0.012006	0.943674	0.498303
H.sapiens HCG I mRNA	AA054321	Hs.493275	TRIM31		1.50567	1.53085	32.0382	33.9505	0.00968523	0.943674	0.474393
H.sapiens mRNA for glutamine cyclotransferase	AA282134	Hs.79033	QPCT		1.67834	1.70349	47.6799	50.5229	0.11554	0.943728	0.317209
DIHYDROOROTATE DEHYDROGENASE PRECURSOR	AA173225	Hs.405639	DHODH		2.43805	2.46311	274.192	290.479	0.468586	0.943931	0.377995
Amiloride binding protein 1 (amine oxidase (copper-containing))	T46924	Hs.521296	ABP1		2.20273	2.22773	159.489	168.939	0.406895	0.94406	0.301871
Human oxytocinase splice variant 1 mRNA; complete cds	H08816	Data not found			2.82359	2.84856	666.178	705.604	0.495593	0.944123	0.438671
Human MEK5 mRNA; complete cds	W69649	Hs.114198	MAP2K5		1.44388	1.46885	27.7895	29.434	0.0189603	0.944132	0.121603
Vascular endothelial growth factor B	AA630120	Hs.78781	VEGFB		2.04814	2.07308	111.722	118.325	0.177279	0.944199	0.194525
Homo sapiens mRNA for AMP-activated protein kinase beta 2 subunit	N78582	Hs.50732	PRKAB2		1.54888	1.57381	35.3897	37.4811	0.0521183	0.944202	0.516556
Human SPS1/STE20 homolog KHS1 mRNA; complete cds	AA182847	Hs.130491	MAP4K5		1.6772	1.70214	47.5559	50.3661	0.194936	0.944205	0.258115
Homo sapiens protein tyrosine kinase (Syk) mRNA; complete cds	R59598	Hs.371720	SYK		1.57534	1.6002	37.613	39.8289	0.0861289	0.944364	0.389673
Human (lambda) DNA for immunogloblin light chain	N26665	Hs.43834	SUHW2		1.85851	1.8833	72.1962	76.4368	0.383057	0.944522	0.426838
Human DNA for rhoHP1; complete cds	AA143437	Data not found			1.52591	1.5507	33.5668	35.5382	0.0384669	0.944527	0.43049
MATRIN 3	AA075307	Hs.268939	MATR3		1.66734	1.69212	46.4878	49.2175	0.150495	0.944539	0.297761
Laminin; alpha 3 (nicein (150kD); kalinin (165kD); BM600 (150kD); epilegrin)	AA001432	Hs.436367	LAMA3		1.57538	1.60013	37.6166	39.8222	0.103503	0.944613	0.451365
Human activated p21cdc42Hs kinase (ack) mRNA; complete cds	AA427891	Hs.518513	TNK2		1.44478	1.46951	27.8469	29.4787	0.00445191	0.944642	0.139428
Ras-related C3 botulinum toxin substrate 2	AA521232	Hs.517601	RAC2		1.64567	1.6704	44.2255	46.8166	0.241276	0.944656	0.409885
Glutamate receptor; ionotropic; AMPA 2	H28734	Hs.32763	GRIA2		1.52688	1.55158	33.642	35.6106	0.015577	0.944718	0.524355
Human RNA polymerase II elongation factor ELL2; complete cds	AA191245	Hs.192221	ELL2		1.50034	1.52502	31.6478	33.4983	0.0115167	0.944758	0.423659
MutS (E. coli) homolog 3	AA421716	Hs.280987	MSH3		2.10424	2.12892	127.128	134.561	0.246811	0.944763	0.359261
ERBB-2 RECEPTOR PROTEIN-TYROSINE KINASE PRECURSOR	AA446928	Hs.446352	ERBB2		2.043	2.06767	110.408	116.861	0.25681	0.944776	0.345768
Homo sapiens RNA polymerase II elongation factor SIII; p15 subunit mRNA; complete cds	W81685	Hs.546305	TCEB1		1.667	1.69167	46.452	49.1668	0.320636	0.944782	0.39454
Zinc-alpha-2-glycoprotein 1	AA862465	Hs.546239	AZGP1		1.74054	1.7652	55.0229	58.237	0.123755	0.94481	0.269609
Beta-A4 crystallin	AA449982	Hs.57690	CRYBA4		2.8519	2.87655	711.057	752.579	0.322544	0.944827	0.257389
Human ribosomal protein L35 mRNA; complete cds	AA625634	Hs.182825	RPL35		2.8308	2.85532	677.334	716.679	0.618398	0.9451	0.303281
Homo sapiens outer dense fiber protein 2 (odf2) mRNA; complete cds	AA400408	Hs.129055	ODF2		1.58913	1.6136	38.8265	41.077	0.190566	0.945213	0.384009
RETINOBLASTOMA-LIKE PROTEIN 2	N50554	Hs.513609	RBL2		1.59991	1.62437	39.8024	42.1088	0.00425015	0.945226	0.190593
H.sapiens mRNA for ras-related GTP-binding protein	AA482117	Hs.283521	RHEB		2.02022	2.04467	104.766	110.834	0.151261	0.945252	0.19272
Nuclear autoantigenic sperm protein (histone-binding)	AA644128	Hs.319334	NASP		2.06568	2.09011	116.327	123.058	0.58312	0.945301	0.381719
Homo sapiens kidney and cardiac voltage dependent K+ channel (KvLQT1) mRNA; complete cds	W93500	Hs.95162	KCNQ1OT1		2.5595	2.58391	362.657	383.63	0.383711	0.945331	0.317317
Transcription factor 11 (basic leucine zipper type)	AA496576	Hs.514284	NFE2L1		1.65321	1.67762	45.0003	47.6019	0.216425	0.945347	0.447248
Homo sapiens GT197 partial ORF mRNA; 3' end of cds	AA427906	Hs.412708	FLJ40137		3.22457	3.24896	1677.13	1774.02	0.127363	0.945385	0.0871358
H.sapiens mRNA for nucleoside-diphosphate kinase	H54417	Hs.9235	NME4		1.77973	1.8041	60.2189	63.6946	0.142243	0.945433	0.449892
Human mRNA for c-myc binding protein; complete cds	AA446453	Hs.288856	PFDN5		2.93835	2.96272	867.667	917.731	0.530065	0.945448	0.380613
Homo sapiens di-N-acetylchitobiase mRNA; complete cds	W33050	Hs.550471	CTBS		1.56191	1.58626	36.4678	38.5712	0.123479	0.945468	0.483739
MAD protein (MAX-binding protein)	H86558	Hs.468908	MAD		1.57296	1.59731	37.4075	39.5648	0.0308312	0.945473	0.526546
Human gamma-glutamyl transpeptidase (GGT) protein mRNA; complete cds	H72018	Hs.287505	GGT1		1.62609	1.65041	42.2761	44.7101	0.0437724	0.945558	0.248656
ETS-RELATED PROTEIN ERM	AA460265	Hs.43697	ETV5		1.58944	1.61374	38.8542	41.0905	0.188314	0.945576	0.501223
Guanine nucleotide binding protein (G protein); alpha 15 (Gq class)	T99303	Hs.73797	GNA15		1.50774	1.53203	32.1911	34.0435	0.0461415	0.945588	0.390959
Homo sapiens putative seven pass transmembrane protein (TM7SF1) mRNA; complete cds	AA520979	Hs.498160	TM7SF1		1.65367	1.67796	45.0479	47.6387	0.0719677	0.945617	0.405424
Homo sapiens X-ray repair cross-complementing protein 3 (XRCC3) mRNA; complete cds	AA459013	Hs.549075	XRCC3		2.97531	2.99958	944.739	999.03	0.170686	0.945657	0.138716
Homo sapiens mRNA for VRK2; complete cds	AA490617	Hs.468623	VRK2		1.51764	1.5419	32.9338	34.826	0.0166966	0.945666	0.43049
Esterase D/formylglutathione hydrolase	T64482	Hs.432491	ESD		1.78736	1.8116	61.2855	64.8044	0.0541073	0.9457	0.294691
Human putative M phase phosphoprotein 1 (MPP1) mRNA; partial cds	AA282936	Hs.240	MPHOSPH1		1.6314	1.65562	42.7958	45.2502	0.0137927	0.94576	0.495455
Human inducible poly(A)-binding protein mRNA; complete cds	AA486221	Hs.169900	PABPC4		1.53369	1.55787	34.1735	36.1301	0.027476	0.945846	0.515339
PEPTIDYL-PROLYL CIS-TRANS ISOMERASE; MITOCHONDRIAL PRECURSOR	AA401291	Hs.381072	PPIF		2.01573	2.03991	103.689	109.625	0.128836	0.945847	0.236367
ALPHA-AMYLASE 2B PRECURSOR	AA454854	Hs.484588	AMY2B		2.60326	2.62743	401.11	424.062	0.50244	0.945876	0.242564
S-adenosylmethionine decarboxylase 1	R82300	Hs.159118	AMD1		2.76224	2.78639	578.416	611.486	0.474921	0.945917	0.336869
RAS GTPASE-ACTIVATING-LIKE PROTEIN IQGAP1	AA598496	Hs.430551	IQGAP1		1.77729	1.80141	59.881	63.301	0.230483	0.945972	0.348283
Homo sapiens mRNA for CAB1; complete cds	AA504615	Hs.77628	STARD3		1.55121	1.57533	35.5804	37.612	0.0270445	0.945983	0.481096
Adenylate kinase 2 (adk2)	H09730	Hs.470907	AK2		2.23534	2.25945	171.926	181.739	0.515146	0.946005	0.373218
Human TB1 gene mRNA; 3' end	H11501	Hs.75639	LOC91137		1.53072	1.55479	33.9406	35.8748	0.0361238	0.946085	0.361001
Human alpha2;8-sialyltransferase mRNA; complete cds	R43753	Data not found			1.49261	1.51665	31.0889	32.8587	0.0278291	0.94614	0.472701
Human DNA-binding protein CPBP (CPBP) mRNA; partial cds	AA055585	Hs.285313	KLF6		1.92579	1.94981	84.2919	89.0871	0.218437	0.946174	0.36091
HEAT SHOCK FACTOR PROTEIN 1	AA449119	Hs.406068	UBE2M		1.53913	1.56314	34.6046	36.5712	0.0177627	0.946226	0.400833
SYNAPTOSOMAL ASSOCIATED PROTEIN 25	AA663884	Hs.167317	SNAP25		1.48241	1.50639	30.3675	32.0915	0.0413521	0.946279	0.188626
Interferon regulatory factor 1	AA478043	Hs.436061	IRF1		2.1395	2.16347	137.878	145.704	0.294338	0.94629	0.348094
Human Mac-2 binding protein mRNA; complete cds	AA485353	Hs.514535	LGALS3BP		1.73309	1.75705	54.0871	57.1547	0.376262	0.946329	0.409213
Homo sapiens protein H5 (H5) mRNA; complete cds	T64878	Data not found			1.49757	1.52152	31.446	33.2292	0.0270404	0.946338	0.357109
Homo sapiens mRNA for osteonidogen; complete cds	AA479199	Hs.369840	NID2		1.65447	1.67841	45.1308	47.6885	0.186117	0.946366	0.361465
Homo sapiens mRNA for leucine zipper bearing kinase; complete cds	AA013268	Hs.432898	RPL4		1.5022	1.5261	31.7834	33.5816	0.0649746	0.946453	0.325639
ADENYLATE CYCLASE; TYPE II	N45141	Hs.481545	ADCY2		1.51098	1.53486	32.4324	34.2661	0.0313512	0.946486	0.422766
Phosphomannomutase 2	N35888	Hs.459855	PMM2		1.61623	1.64009	41.3266	43.6603	0.0430144	0.94655	0.358202
Gamma-aminobutyric acid (GABA) A receptor; gamma 2	R40790	Hs.7195	GABRG2		2.05353	2.07738	113.117	119.503	0.392693	0.946561	0.365307
Homo sapiens mRNA for RGS5; complete cds	AA668470	Hs.24950	RGS5		1.47823	1.50207	30.0768	31.7736	0.00921093	0.946595	0.134522
H.sapiens mRNA for aminopeptidase	R32450	Hs.443837	NPEPPS		1.68764	1.71144	48.7129	51.4562	0.0530136	0.946685	0.248306
Sarcoglycan; delta (35kD dystrophin-associated glycoprotein)	AA234982	Hs.387207	SGCD		2.40032	2.42406	251.373	265.499	0.460852	0.946795	0.289844
Ret proto-oncogene (multiple endocrine neoplasia MEN2A; MEN2B and medullary thyroid carcinoma 1; Hirschsprung disease)	H24956	Hs.350321	RET		1.53357	1.55731	34.1641	36.0839	0.0236142	0.946798	0.357109
Histidine-rich glycoprotein	H70473	Hs.1498	HRG		1.60954	1.63327	40.6945	42.9804	0.0967648	0.946815	0.35002
Human SWI/SNF complex 60 KDa subunit (BAF60a) mRNA; alternatively spliced; complete cds	H91691	Hs.79335	SMARCD1		1.50117	1.52491	31.7083	33.4893	0.013222	0.946818	0.414598
BINDING REGULATORY FACTOR	AA418045	Hs.166891	RFX5		1.61798	1.64168	41.4938	43.8205	0.0108449	0.946903	0.242028
Phosphatidylinositol 3-kinase p110 beta isoform	AA191461	Hs.239818	PIK3CB		1.45906	1.48275	28.7777	30.3914	0.0944091	0.946905	0.244567
Protein phosphatase 1; catalytic subunit; beta isoform	R26186	Hs.468018	PPP1CB		1.63306	1.65674	42.9599	45.3673	0.134202	0.946935	0.3609
ADP-ribosyltransferase (NAD+; poly (ADP-ribose) polymerase)	AA189050	Hs.514495	SRP68		1.54794	1.5716	35.3132	37.2908	0.0180971	0.946966	0.531144
Human CREB-binding protein (CBP) mRNA; complete cds	W89077	Hs.459759	CREBBP		1.60444	1.62808	40.2195	42.4693	0.0347726	0.947025	0.263687
Phosphodiesterase 6A; cGMP-specific; rod; alpha	W92514	Hs.151710	PDE6A		1.62091	1.64455	41.7743	44.1109	0.041427	0.947028	0.396194
Phosphofructokinase (liver type)	W72140	Hs.524219	TPI1		1.57798	1.60162	37.8429	39.9596	0.0474702	0.94703	0.270991
AH-receptor	AA025940	Hs.171189	AHR		1.53512	1.55875	34.2864	36.2037	0.0231683	0.947043	0.327093
Human retinoic acid induced RIG-E precursor (E) mRNA; complete cds	AA865464	Hs.521903	LY6E		2.10836	2.13196	128.341	135.507	0.0869722	0.947112	0.158696
Human 3-hydroxyisobutyryl-coenzyme A hydrolase mRNA; complete cds	AA521228	Hs.236642	HIBCH		1.48751	1.5111	30.7264	32.4413	0.0721482	0.947137	0.407619
Human lipid-activated; protein kinase PRK2 mRNA; complete cds	AA098980	Hs.440833	PKN2		1.53787	1.56139	34.5042	36.4241	0.0118167	0.94729	0.380882
Human A28-RGS14p mRNA; complete cds	AA453774	Hs.413297	RGS16		1.58922	1.61269	38.8343	40.9914	0.157247	0.947377	0.462321
Human SH3-containing protein EEN mRNA; complete cds	AA398366	Hs.97616	SH3GL1		1.68256	1.70598	48.1462	50.8131	0.203311	0.947515	0.307855
Homo sapiens mRNA for PCDH7 (BH-Pcdh)a; complete cds	AA458622	Hs.479439	PCDH7		1.48244	1.50585	30.3698	32.0513	0.0295811	0.947539	0.205141
Homo sapiens ataxia-telangiectasia group D-associated protein mRNA; complete cds	AA055486	Hs.504115	TRIM29		1.48773	1.51113	30.7416	32.4436	0.0297362	0.94754	0.28622
NADH-UBIQUINONE OXIDOREDUCTASE 75 KD SUBUNIT PRECURSOR	AA406536	Hs.471207	NDUFS1		2.42496	2.44835	266.048	280.767	0.307474	0.947579	0.149575
Homo sapiens mRNA for Hic-5; partial cds	AA454619	Hs.513530	TGFB1I1		2.1	2.12334	125.894	132.845	0.304931	0.947677	0.312632
Homo sapiens mRNA for TRAF5; complete cds	AA102634	Hs.523930	TRAF5		1.46331	1.48663	29.0613	30.6641	0.00883004	0.947731	0.171538
Interferon regulatory factor 2	AA416883	Hs.374097	IRF2		1.80961	1.83292	64.5075	68.0651	0.0948496	0.947733	0.289956
ANTILEUKOPROTEINASE 1 PRECURSOR	AA683520	Hs.517070	SLPI		1.45089	1.4742	28.2418	29.7991	0.0273209	0.947738	0.220402
V-rel avian reticuloendotheliosis viral oncogene homolog	N32146	Hs.370620	REL		1.64399	1.66729	44.0543	46.483	0.072352	0.947751	0.210135
Superoxide dismutase 3; extracellular	AA454160	Hs.2420	SOD3		1.87212	1.89542	74.4937	78.5994	0.345214	0.947764	0.433064
Ribonuclease; RNase A family; 1 (pancreatic)	AA485893	Hs.78224	RNASE1		1.52262	1.54591	33.3133	35.1484	0.0412514	0.94779	0.405012
Homo sapiens putative oncogene protein mRNA; partial cds	AA610004	Hs.415299	ITPA		1.56147	1.58475	36.4313	38.4366	0.0353171	0.947827	0.435677
CYTOCHROME P450 IVB1	AA291484	Hs.436317	CYP4B1		1.49607	1.5193	31.3382	33.0602	0.0116736	0.947913	0.269307
CARBONIC ANHYDRASE III	AA481780	Data not found			1.60888	1.6321	40.6327	42.8645	0.0725449	0.947932	0.510082
Human CDC37 homolog mRNA; complete cds	AA458870	Hs.160958	CDC37		1.80934	1.83246	64.467	67.9919	0.0878965	0.948158	0.157902
Voltage-dependent anion channel 2	T66814	Hs.355927	VDAC2		1.51384	1.53692	32.6464	34.4289	0.0159681	0.948225	0.183073
Peptidylglycine alpha-amidating monooxygenase	R66310	Hs.369430	PAM		2.01675	2.03977	103.931	109.59	0.250321	0.948362	0.278029
Human DENN mRNA; complete cds	AA281945	Hs.82548	MADD		2.27316	2.29617	187.568	197.775	0.104395	0.948389	0.121897
Human NK-tumor recognition molecule-related protein mRNA; complete cds	AA628154	Hs.535961	TOPORS		1.55231	1.5753	35.6702	37.6096	0.00857955	0.948433	0.513528
Galactosidase; beta 1	AA878899	Hs.443031	GLB1		1.96105	1.98403	91.4222	96.3905	0.0824011	0.948456	0.212998
CD30L RECEPTOR PRECURSOR	AA147594	Hs.1314	TNFRSF8		1.52258	1.54554	33.3101	35.1192	0.0939867	0.948487	0.510642
Human antioxidant enzyme AOE37-2 mRNA; complete cds	AA459663	Hs.83383	PRDX4		2.26077	2.28373	182.292	192.189	0.45522	0.948507	0.27281
Zinc finger protein 135 (clone pHZ-17)	N67262	Hs.85863	ZNF135		1.59919	1.62212	39.7365	41.8909	0.188368	0.94857	0.525231
Human Cdc5-related protein (PCDC5RP) mRNA; complete cds	N74285	Hs.485471	CDC5L		1.7861	1.80902	61.1083	64.4206	0.490185	0.948583	0.299726
CORTICOSTEROID 11-BETA-DEHYDROGENASE; ISOZYME 1	AA150918	Data not found			1.58164	1.60456	38.1627	40.2306	0.0687807	0.948598	0.460415
ATP synthase; H+ transporting; mitochondrial	AA504465	Hs.246310	ATP5J		3.0481	3.071	1117.12	1177.6	0.382054	0.948635	0.324508
RETINOIC ACID RECEPTOR BETA-2	AA419238	Hs.436538	RARB		1.5928	1.61563	39.1559	41.2697	0.0553456	0.948781	0.512684
TRANSCRIPTION INITIATION FACTOR IIF; BETA SUBUNIT	AA479196	Hs.58593	GTF2F2		1.51318	1.53599	32.5973	34.355	0.127549	0.948836	0.328609
Homo sapiens DCHT mRNA; complete cds	H84871	Data not found			1.46516	1.48796	29.1852	30.7579	0.00656504	0.948869	0.209046
Homo sapiens mRNA for protein kinase; Dyrk3	H62029	Hs.164267	DYRK3		1.77214	1.7949	59.175	62.3595	0.0815457	0.948932	0.244567
Human Dr1-associated corepressor (DRAP1) mRNA; complete cds	AA406285	Hs.356742	DRAP1		3.19635	3.21912	1571.64	1656.22	0.311275	0.948934	0.276154
HEAT SHOCK 70 KD PROTEIN 1	AA443039	Hs.274402	HSPA1B		3.26703	3.28979	1849.4	1948.9	0.0623764	0.948945	0.131158
Homo sapiens MAD-related gene SMAD7 (SMAD7) mRNA; complete cds	R82176	Data not found			1.60775	1.63049	40.5279	42.7065	0.154833	0.948985	0.523339
Phenylethanolamine N-methyltransferase	N63192	Hs.1892	PNMT		1.59774	1.62047	39.6041	41.7324	0.0546471	0.949002	0.465501
CALPAIN 1; LARGE	H15456	Data not found			1.55364	1.57635	35.78	37.7007	0.0469496	0.949055	0.525436
Human putative interferon-related protein (SM15) mRNA; partial cds	AA454813	Hs.315177	IFRD2		1.49729	1.51995	31.426	33.1094	0.0575912	0.949159	0.194068
Human MAC30 mRNA; 3' end	N62562	Hs.4187	LOC90410		1.68193	1.70452	48.0762	50.6434	0.0953322	0.949309	0.433064
NADH dehydrogenase (ubiquinone) flavoprotein 2 (24kD)	AA922326	Hs.464572	NDUFV2		1.911	1.93359	81.4705	85.8205	0.267223	0.949313	0.395902
H.sapiens mRNA for surface glycoprotein	AA156461	Hs.474010	PTTG1IP		1.46412	1.48671	29.115	30.6694	0.00465413	0.949317	0.0585573
H.sapiens mRNA for protein tyrosine phosphatase	R42433	Data not found			2.41793	2.44051	261.775	275.745	0.332027	0.949338	0.320989
H. sapiens RNA for CLCN3	AA461332	Hs.481186	CLCN3		1.82375	1.84632	66.642	70.1966	0.0737634	0.949362	0.194914
Human siah binding protein 1 (SiahBP1) mRNA; partial cds	AA630094	Hs.521924	SIAHBP1		1.496	1.51856	31.333	33.0036	0.0150831	0.94938	0.217872
DNA methyltransferase	N34857	Hs.202672	DNMT1		2.22739	2.24993	168.807	177.797	0.148164	0.949435	0.166669
Homo sapiens mRNA for Hrs; complete cds	N20338	Hs.514590	HGS		1.55747	1.57994	36.0965	38.0133	0.0298172	0.949577	0.439887
Phosphomannomutase	AA156863	Hs.75835	PMM1		1.5685	1.59096	37.0254	38.9909	0.0124826	0.94959	0.500204
H.sapiens mRNA for herpesvirus associated ubiquitin-specific protease (HAUSP)	AA064638	Hs.386939	USP7		1.46198	1.48441	28.9723	30.5074	0.0266046	0.94968	0.121465
Human malignant melanoma metastasis-suppressor (KiSS-1) gene; mRNA; complete cds	AA464595	Hs.95008	KISS1		1.4884	1.51081	30.7896	32.4197	0.0312337	0.949718	0.314513
RAS-RELATED PROTEIN RAB-4A	R51167	Hs.296169	RAB4A		1.531	1.55341	33.9627	35.7608	0.0728908	0.949719	0.398778
Homo sapiens mRNA for cystinosin	W94331	Hs.187667	CTNS		1.61335	1.63573	41.0531	43.2243	0.096666	0.949769	0.336869
Integrin; beta 2 (antigen CD18 (p95); lymphocyte function-associated antigen 1; macrophage antigen 1 (mac-1) beta subunit)	W68403	Hs.375957	ITGB2		1.59539	1.61774	39.39	41.4704	0.570727	0.949835	0.526851
Human AMP deaminase (AMPD2) mRNA	R40634	Hs.82927	AMPD2		1.54087	1.56322	34.7433	36.578	0.106458	0.949843	2.42427e-05
Formyl peptide receptor 1	AA425767	Hs.753	FPR1		2.57213	2.59447	373.359	393.068	0.351886	0.949856	0.159052
Zinc finger protein 43 (HTF6)	AA773894	Hs.534365	ZNF43		1.68647	1.7088	48.581	51.1446	0.173167	0.949876	0.219546
EXT1	AA487582	Hs.492618	EXT1		1.73498	1.75729	54.3231	57.1861	0.334246	0.949935	0.40231
Human Hs-cul-3 mRNA; partial cds	N25141	Hs.372286	CUL3		1.74888	1.77117	56.0897	59.0431	0.225618	0.949979	0.28622
Homo sapiens coatomer protein (COPA) mRNA; complete cds	N54848	Hs.162121	COPA		1.8507	1.87298	70.9089	74.6416	0.461246	0.949993	0.436031
Human ionotropic ATP receptor P2X5a mRNA; complete cds	AA044267	Hs.408615	P2RX5		1.47192	1.49419	29.6431	31.2027	0.014644	0.950018	0.244567
Human 19.8 kDa protein mRNA; complete cds	AA459100	Hs.368433	TPD52		1.53486	1.55711	34.2659	36.067	0.0901041	0.950062	0.500364
Homo sapiens mRNA for osteomodulin; complete cds	N32201	Data not found			1.475	1.49725	29.854	31.423	0.0354873	0.950067	0.265101
Homo sapiens PHD Finger 1 (PHF1) mRNA; complete cds	AA682855	Hs.166204	PHF1		1.53659	1.55882	34.4023	36.2097	0.0595284	0.950085	0.315547
Human VHL binding protein-1 (VBP-1) mRNA; partial cds	AA426341	Hs.436803	VBP1		1.64554	1.66775	44.2117	46.5323	0.341111	0.950129	0.33511
V-ski avian sarcoma viral oncogene homolog	W69471	Hs.467529	SKI		1.48575	1.50795	30.6021	32.2072	0.0102925	0.950162	0.246995
Human mRNA for CMP-sialic acid transporter; complete cds	AA460679	Hs.423163	SLC35A1		1.60939	1.63155	40.6809	42.8109	0.0592521	0.950244	0.269545
Human JTV-1 (JTV-1) mRNA; complete cds	AA419143	Hs.301613	JTV1		1.46654	1.4887	29.278	30.8108	0.101556	0.950251	0.33511
Human succinyl CoA:3-oxoacid CoA transferase precursor (OXCT) mRNA; complete cds	R40897	Data not found			1.53012	1.55228	33.894	35.6682	0.0125936	0.950259	0.425038
Lectin; galactoside-binding; soluble; 3 (galectin 3) (NOTE: redefinition of symbol)	AA630328	Hs.531081	LGALS3		2.0932	2.11533	123.936	130.415	0.293984	0.950321	0.337768
Phosphorylase kinase; gamma 2 (testis)	AA291732	Hs.196177	PHKG2		1.94695	1.96907	88.501	93.1258	0.348028	0.950338	0.442339
LARGE PROLINE-RICH PROTEIN BAT3	AA598629	Hs.440900	BAT3		1.56492	1.58704	36.7218	38.6398	0.00321255	0.950362	0.514253
Homo sapiens glycogenin-2 gamma (glycogenin-2) mRNA; complete cds	H04789	Hs.541209	GYG2		1.44123	1.46332	27.6201	29.0618	0.0222934	0.950393	0.128958
Cadherin 11 (OB-cadherin)	AA136983	Hs.116471	CDH11		2.2241	2.24619	167.532	176.275	0.507158	0.950402	0.391978
Human PL6 protein (PL6) mRNA; complete cds	AA456583	Hs.91566	PL6		2.11818	2.14027	131.274	138.124	0.333812	0.950409	0.31115
Homo sapiens mRNA for peroxisomal integral membrane protein	AA446906	Hs.474938	SLC25A17		2.25176	2.27373	178.55	187.816	0.425675	0.950665	0.310856
Carboxylestease 2 (liver)	AA058807	Hs.546883			3.39907	3.42101	2506.5	2636.39	0.16791	0.950733	0.0644262
Human tyrosine kinase (HTK) mRNA; complete cds	T51849	Hs.437008	EPHB4		1.49528	1.51711	31.2812	32.8935	0.153196	0.950986	0.280537
Eukaryotic translation initiation factor 4E	AA194246	Data not found			1.92468	1.94649	84.0775	88.407	0.306091	0.951027	0.33981
Human cysteine-rich sequence-specific DNA-binding protein NFX1 mRNA; complete cds	N59790	Hs.413074	NFX1		1.56751	1.58929	36.9408	38.8412	0.0267705	0.951071	0.469291
IMMUNOGLOBULIN J CHAIN	T70057	Hs.381568	IGJ		1.62012	1.64188	41.6983	43.8405	0.0342128	0.951136	0.469291
Human mRNA for cysteine protease; complete cds	AA425938	Hs.18069	LGMN		2.29397	2.31571	196.775	206.878	0.202977	0.951168	0.125919
UDP-GLUCURONOSYLTRANSFERASE 2B10 PRECURSOR; MICROSOMAL	H68509	Hs.518892	ADH6		2.35848	2.38021	228.286	239.997	0.468751	0.951201	0.226242
H.sapiens LU gene for Lutheran blood group glycoprotein	AA463926	Hs.444403	PPP1R12B		1.53049	1.5522	33.9227	35.6615	0.0233343	0.951242	0.439603
General transcription factor IIIA	AA456147	Hs.444329	GPC6		1.94518	1.96685	88.1413	92.651	0.394203	0.951326	0.344017
Homo sapiens hCPE-R mRNA for CPE-receptor; complete cds	AA430665	Hs.520942	CLDN4		2.35542	2.37706	226.685	238.266	0.339199	0.951398	0.29608
H.sapiens mRNA for alpha-centractin	R40850	Hs.153961	ACTR1A		2.3714	2.39301	235.179	247.175	0.540241	0.951466	0.361023
TYROSINE-PROTEIN KINASE CSK	AA079775	Hs.77793	CSK		1.57951	1.601	37.9762	39.9024	0.0563593	0.951728	0.433064
Human lysosomal glycosylasparaginase (AGA) gene	R42153	Hs.207776	AGA		1.87761	1.89907	75.4423	79.263	0.260582	0.951796	0.347917
Homo sapiens RalBP1-interacting protein (POB1) mRNA; complete cds	T72336	Hs.186810	REPS2		1.59979	1.62123	39.7916	41.8047	0.355903	0.951845	0.52855
Homo sapiens beta-3A-adaptin subunit of the AP-3 complex mRNA; complete cds	AA678280	Hs.532091	AP3B1		1.50942	1.53085	32.3158	33.9504	0.024715	0.951853	0.36242
G PROTEIN-COUPLED RECEPTOR KINASE GRK4	N23898	Hs.32959	GRK4		1.99254	2.01396	98.2976	103.266	0.658693	0.951886	0.426714
LACTOYLGLUTATHIONE LYASE	AA136710	Hs.268849	GLO1		2.0379	2.0593	109.118	114.631	0.380759	0.951907	0.343793
Human pancreatic zymogen granule membrane protein GP-2 mRNA; complete cds	AA844930	Hs.53985	GP2		1.79175	1.81312	61.9084	65.0305	0.157939	0.95199	0.346657
Apical protein (Xenopus laevis-like)	H49455	Hs.368486	APXL		1.54908	1.57044	35.4066	37.191	0.0888674	0.952021	0.472701
ATPase; Ca++ transporting; plasma membrane 4	N93024	Data not found			1.58346	1.6048	38.3227	40.2528	0.0364607	0.952049	0.398778
Human cyclophilin-like protein mRNA; partial cds	AA682506	Hs.438587	PPIL2		1.54017	1.5615	34.6869	36.4331	0.299106	0.952071	0.448907
T-COMPLEX PROTEIN 1; EPSILON SUBUNIT	AA629692	Hs.1600	CCT5		1.59645	1.61775	39.4863	41.4716	0.0511063	0.952129	0.4097
Human beige-like protein (BGL) mRNA; partial cds	AA041400	Hs.480938	LRBA		1.57744	1.59874	37.7954	39.695	0.0441323	0.952146	0.498
Human mRNA for heterogeneous nuclear ribonucleoprotein D (hnRNP D)	H11069	Hs.480073	HNRPD		1.6095	1.63071	40.6915	42.7275	0.055433	0.95235	0.524996
Peptidase D	AA481543	Hs.36473	PEPD		1.61689	1.63809	41.3895	43.4604	0.0387876	0.95235	0.492396
MITOCHONDRIAL 60S RIBOSOMAL PROTEIN L3	H05820	Hs.205163	MRPL3		1.60228	1.62347	40.0207	42.0211	0.0381603	0.952394	0.00130358
Human acyl-CoA thioester hydrolase mRNA; complete cds	AA035455	Hs.126137	BACH		1.4862	1.50734	30.6335	32.1621	0.0322263	0.952473	0.186817
Parathymosin	R11526	Data not found			2.13687	2.15788	137.047	143.839	0.281017	0.952784	0.312111
Hippocalcin	H18971	Hs.288654	HPCA		1.53426	1.55524	34.2185	35.9123	0.202557	0.952835	0.425038
Homolog 3 of Drosophila large discs	W44685	Hs.396566	MPP3		2.23573	2.25671	172.08	180.595	0.414434	0.95285	0.312632
Homo sapiens fb19 mRNA	AA071526	Hs.106019	PPP1R10		2.13913	2.16009	137.761	144.575	0.459071	0.952866	0.43049
Nerve growth factor beta	T52484	Hs.2561	NGFB		1.80662	1.82758	64.0649	67.2326	0.338003	0.952885	0.399207
Human transcription factor hGATA-6 mRNA; complete cds	H77652	Hs.514746	GATA6		1.57067	1.59149	37.2106	39.0384	0.148407	0.95318	0.399884
Human mRNA for type 1 inositol 1;4;5-trisphosphate receptor; complete cds	AA035450	Hs.374613	ITPR1		1.60703	1.62785	40.46	42.4474	0.0405742	0.953181	0.528821
Homo sapiens centrosomal Nek2-associated protein 1 (C-NAP1) mRNA; complete cds	R87989	Hs.443976	CEP2		1.50265	1.52347	31.8165	33.3784	0.160183	0.953208	0.435063
Human nucleosome assembly protein 2 mRNA; complete cds	H92201	Hs.501684	NAP1L4		1.54227	1.56307	34.855	36.5656	0.0183094	0.953219	0.409885
Homo sapiens embryonic lung protein (HUEL) mRNA; complete cds	H78466	Hs.479634	SLC30A9		1.58486	1.60565	38.4469	40.3316	0.0374868	0.953269	0.503867
T cell receptor gamma chain	N50880	Hs.534032	TARP		1.49287	1.51364	31.1081	32.6319	0.0568704	0.953302	0.178867
Cyclin-dependent kinase 5; regulatory subunit	AA442853	Hs.500015	CDK5R1		1.54412	1.56486	35.0038	36.7163	0.0388864	0.953361	0.393307
PUTATIVE GLUCOSAMINE-6-PHOSPHATE ISOMERASE	H48494	Hs.278500	GNPDA1		3.5246	3.54531	3346.57	3510.02	0.214276	0.953434	0.171615
Phospholamban	AA427940	Hs.170839	PLN		1.62177	1.64245	41.8571	43.8983	0.0269705	0.9535	0.217387
Human mRNA for RTP; complete cds	AA486403	Hs.372914	NDRG1		1.73235	1.75303	53.9949	56.628	0.111895	0.953501	0.25881
Human mitogen-responsive phosphoprotein (DOC-2) mRNA; complete cds	H54686	Hs.481980	DAB2		1.66396	1.68459	46.1272	48.3719	0.182321	0.953595	0.396194
Transcobalamin II	AA490459	Hs.417948	TCN2		1.5441	1.56473	35.0026	36.7057	0.177864	0.953602	0.421708
Homo sapiens mRNA for smoothelin	AA449234	Hs.149098	SMTN		1.8014	1.82203	63.2992	66.3784	0.310579	0.953611	0.383982
Human protein phosphatase (KAP1) mRNA; complete cds	AA284072	Hs.84113	CDKN3		1.84522	1.86584	70.0198	73.4243	0.317458	0.953632	0.381359
Platelet/endothelial cell adhesion molecule (CD31 antigen)	R22412	Hs.514412	PECAM1		3.24933	3.26994	1775.55	1861.82	0.118179	0.953662	0.343423
60S RIBOSOMAL PROTEIN L34	R87642	Hs.375766			2.98251	3.00312	960.536	1007.21	0.463205	0.953663	0.35015
Human mucosal addressin cell adhesion molecule-1 (MAdCAM-1) mRNA; complete cds	AA668527	Hs.102598	MADCAM1		1.62274	1.6433	41.9507	43.9845	0.0528185	0.953762	0.407619
Aldehyde dehydrogenase 7	N93686	Data not found			3.36326	3.38375	2308.12	2419.65	0.265683	0.953905	0.130764
Human death domain containing protein CRADD mRNA; complete cds	R37937	Hs.38533	CRADD		2.75328	2.77374	566.599	593.939	0.476495	0.953968	0.382553
Transferrin	H69531	Hs.518267	TF		1.73661	1.75706	54.5264	57.1564	0.366635	0.953986	0.487488
Homo sapiens BC-2 protein mRNA; complete cds	N25578	Hs.12107	BC-2		1.56766	1.58809	36.9541	38.7341	0.0945154	0.954047	0.473133
Signal transducer and activator of transcription 5A	AA280647	Hs.132864	STAT5B		1.88337	1.90377	76.4481	80.1248	0.456596	0.954113	0.376955
Myeloid cell leukemia sequence 1 (BCL2-related)	AA488674	Hs.532826	MCL1		1.50975	1.5301	32.3404	33.8925	0.031496	0.954204	0.241108
Human organic anion transporting polypeptide (OATP) mRNA; complete cds	N62948	Hs.46440	SLCO1A2		2.64865	2.66899	445.294	466.651	0.58287	0.954233	0.283784
H.sapiens mRNA for ragB protein	N73499	Hs.50282	RRAGB		2.05035	2.07069	112.293	117.677	0.663235	0.954254	0.417584
Homo sapiens HPV16 E1 protein binding protein mRNA; complete cds	AA630784	Hs.436187	TRIP13		1.47372	1.49404	29.766	31.1921	0.0226645	0.95428	0.0809837
Homo sapiens mRNA for cytochrome b large subunit of complex II; complete cds	AA062805	Hs.444472	SDHC		1.79798	1.81827	62.8028	65.8067	0.203618	0.954352	0.322196
Human symplekin mRNA; complete cds	W74377	Data not found			1.54258	1.56287	34.8805	36.5485	0.27573	0.954362	0.505238
Phosphofructokinase; muscle	AA099169	Hs.75160	PFKM		2.3886	2.40886	244.68	256.367	0.642997	0.954415	0.320868
PROTEASOME COMPONENT C13 PRECURSOR	AA181300	Hs.180062	PSMB8		1.50044	1.5207	31.6547	33.1665	0.221982	0.954418	0.273591
Human tazarotene-induced gene 2 (TIG2) mRNA; complete cds	AA482067	Hs.521286	RARRES2		1.58575	1.606	38.5257	40.3644	0.0357152	0.954447	0.345768
Homo sapiens mRNA for zinc finger protein	R01991	Hs.513288	ZNF200		1.69181	1.71206	49.1827	51.5298	0.110083	0.954451	0.291512
Human lung phospholipase A-2 (PLA-2) mRNA; complete cds; clone lung-1(hcDNA)	AA867984	Hs.992	PLA2G1B		1.53697	1.55719	34.4325	36.0737	0.068944	0.954505	0.284117
H.sapiens mRNA for protein phosphatase 6	AA521083	Hs.495128	PPP6C		3.68145	3.70161	4802.28	5030.5	0.174046	0.954633	0.0472133
H.sapiens mRNA for novel gene in Xq28 region	R27550	Hs.24167	SYBL1		1.5946	1.61473	39.3186	41.1841	0.031997	0.954704	0.390793
Human mRNA for ORF; Xq terminal portion	AA487588	Data not found			2.36249	2.38262	230.407	241.337	0.608697	0.95471	0.328707
Human tubulin-folding cofactor E mRNA; complete cds	AA504618	Hs.498143	TBCE		1.57911	1.59922	37.9412	39.7389	0.0927571	0.954762	0.52956
ADRENOMEDULLIN PRECURSOR	AA446120	Hs.441047	ADM		1.89063	1.91065	77.7382	81.4055	0.185937	0.95495	0.315079
Histidine ammonia-lyase	W86776	Hs.190783	HAL		1.6836	1.7036	48.2617	50.5353	0.324699	0.955008	0.433702
Human antimicrobial LPS-binding protein CAP18 precursor mRNA; complete cds	AA609759	Hs.51120	CAMP		1.52168	1.54163	33.2413	34.8039	0.0575918	0.955104	0.190121
15-HYDROXYPROSTAGLANDIN DEHYDROGENASE	AA775223	Hs.77348	HPGD		1.59463	1.61455	39.3217	41.1673	0.0393336	0.955167	0.476384
Solute carrier family 9 (sodium/hydrogen exchanger); isoform 1 (antiporter; Na+/H+; amiloride sensitive)	AA458982	Hs.130989	SCNN1A		1.83567	1.85558	68.4966	71.7103	0.608293	0.955185	0.406635
Ferrochelatase (protoporphyria)	T64893	Hs.465221	FECH		1.55984	1.57975	36.2942	37.9971	0.0444119	0.955186	0.407619
Zinc finger protein 35 (clone HF.10)	N64607	Data not found			1.6266	1.64651	42.3252	44.3107	0.063255	0.955192	0.33511
Presenilin 2 (Alzheimer disease 4)	AA450249	Data not found			1.50732	1.52718	32.16	33.6653	0.117189	0.955285	0.371151
Human peroxisomal enoyl-CoA hydratase-like protein (HPXEL) mRNA; complete cds	AA425861	Hs.196176	ECH1		2.40946	2.42933	256.722	268.738	0.462547	0.955287	0.334722
Human mRNA for calmodulin	R44288	Hs.468442	CALM2		2.54926	2.56912	354.208	370.781	0.620381	0.955301	0.466402
XE169 PROTEIN	AA485380	Data not found			1.75941	1.77922	57.4664	60.1479	0.258723	0.955419	0.51795
Msh (Drosophila) homeo box homolog 1 (formerly homeo box 7)	R33154	Data not found			2.69926	2.71905	500.338	523.655	0.564589	0.955472	0.38992
UTROPHIN	AA676840	Hs.133135	UTRN		2.96149	2.98119	915.149	957.606	0.480482	0.955664	0.397157
PROTHROMBIN PRECURSOR	T62075	Hs.76530	F2		1.5825	1.60219	38.2387	40.0124	0.0669897	0.955672	0.405954
Lipoprotein lipase	AA633835	Hs.180878	LPL		1.77549	1.79516	59.6329	62.3962	0.421285	0.955714	0.421708
Human ser-thr protein kinase PK428 mRNA; complete cds	N35241	Hs.35433	CDC42BPA		1.66429	1.68394	46.1623	48.2989	0.0890736	0.955762	0.419588
GTP cyclohydrolase 1 (dopa-responsive dystonia) {alternative products}	AA443688	Hs.86724	GCH1		1.58232	1.60195	38.2228	39.9895	0.0953118	0.955822	0.531523
Human homolog of Drosophila enhancer of split m9/m10 mRNA; complete cds	AA485742	Hs.515053	AES		1.95369	1.97319	89.8849	94.0143	0.439977	0.956077	0.431768
Homo sapiens FGF-1 intracellular binding protein (FIBP) mRNA; complete cds	AA490046	Hs.7768	FIBP		1.60331	1.62276	40.1151	41.9531	0.0958191	0.956189	0.463369
Inositol 1;4;5-triphosphate receptor; type 3	AA701976	Hs.65758	ITPR3		1.52918	1.54856	33.8207	35.364	0.106631	0.956359	0.503963
Human mRNA for U1 small nuclear RNP-specific C protein	AA253448	Hs.1063	SNRPC		1.64345	1.6628	43.9993	46.0049	0.136569	0.956406	0.387426
Myosin; heavy polypeptide 3; skeletal muscle; embryonic	AA437136	Data not found			1.48666	1.50591	30.6665	32.0557	0.123655	0.956662	0.242728
T-cell acute lymphocytic leukemia 1 (NOTE: redefinition of symbol)	T51236	Data not found			1.73315	1.75234	54.0945	56.5374	0.262661	0.956792	0.359261
Ataxia telangiectasia mutated (includes complementation groups A; C and D)	AA016254	Hs.367437	MGC33948		1.55073	1.56991	35.5408	37.1455	0.11696	0.956799	0.277563
Human 3';5' cyclic nucleotide phosphodiesterase (HSPDE1A3A) mRNA; complete cds	AA400893	Hs.416061	PDE1A		1.58783	1.60701	38.7109	40.4584	0.118773	0.956809	0.350628
M-PHASE INDUCER PHOSPHATASE 2	AA448659	Hs.153752	CDC25B		2.26313	2.28228	183.287	191.55	0.619231	0.956858	0.410532
Human mRNA for regenerating protein I beta; complete cds	AA844864	Hs.4158	REG1B		1.9963	2.01542	99.1517	103.614	0.650794	0.956929	0.413956
Chitinase 1	AA668821	Hs.514840	CHI3L2		1.52001	1.53912	33.1142	34.6034	0.038819	0.956963	0.175333
Homo sapiens LST1 mRNA; cLST1/A splice variant; complete cds	N70057	Hs.436066	LST1		3.32795	3.34703	2127.89	2223.47	0.112358	0.957012	0.105506
Human copine I mRNA; complete cds	AA485922	Hs.246413	CPNE1		1.76288	1.78196	57.9273	60.5292	0.274885	0.957015	0.465954
PROTEIN PHOSPHATASE PP2A; 65 KD REGULATORY SUBUNIT; ALPHA ISOFORM	AA427433	Hs.467192	PPP2R1A		2.25246	2.2715	178.84	186.852	0.506275	0.957123	0.410706
Human mRNA for mitochondrial 3-oxoacyl-CoA thiolase; complete cds	H07926	Hs.200136	ACAA2		1.681	1.70002	47.9731	50.1214	0.12356	0.957138	0.359338
H.sapiens ERK3 mRNA	H17504	Hs.411847	MAPK6		2.10652	2.12553	127.797	133.516	0.533163	0.957161	0.384287
Heat shock 60 kD protein 1 (chaperonin)	AA431795	Hs.176626	HEMGN		2.5167	2.53565	328.627	343.282	0.525862	0.95731	0.33981
Human carnitine palmitoyltransferase I (CPTI) mRNA; complete cds	W85710	Hs.439777	CPT1B		1.60715	1.62604	40.4712	42.2708	0.0919633	0.957427	0.513528
Vinculin	AA486728	Hs.500101	VCL		1.7326	1.75148	54.0251	56.4259	0.180753	0.957452	0.364748
Phosphorylase kinase; alpha 2 (liver); glycogen storage disease IX	AA677340	Hs.54941	PHKA2		1.60841	1.62727	40.589	42.3911	0.0323861	0.957489	0.522501
PROTEASOME ZETA CHAIN	AA598815	Hs.485246	PSMA5		1.80236	1.82121	63.44	66.2531	0.191859	0.95754	0.348162
Latent transforming growth factor beta binding protein 1	AA504656	Hs.49787	LTBP1		2.21309	2.2319	163.338	170.569	0.305272	0.957603	0.247154
UBIQUINOL-CYTOCHROME C REDUCTASE COMPLEX 14 KD PROTEIN	AA664284	Hs.131255	UQCRB		2.19336	2.21216	156.086	162.988	0.428471	0.957653	0.34851
Human EYA3 homolog (EYA3) mRNA; complete cds	AA262504	Hs.185774	EYA3		1.95319	1.97197	89.7813	93.7502	0.403168	0.957664	0.347381
Homo sapiens homeobox protein MEIS2 (MEIS2) mRNA; partial cds	AA148641	Hs.510989	MEIS2		1.59947	1.61816	39.7622	41.5111	0.108256	0.95787	0.423745
Diphtheria toxin receptor (heparin-binding epidermal growth factor-like growth factor)	R45640	Hs.799	HBEGF		1.56343	1.5821	36.5956	38.2034	0.0700898	0.957914	0.345817
Matrix metalloproteinase 13 (collagenase 3)	N69322	Hs.2936	MMP13		1.5066	1.52512	32.1071	33.5055	0.102055	0.958265	0.376755
Human FX protein mRNA; complete cds	AA421688	Hs.404119	TSTA3		1.7375	1.75597	54.6388	57.013	0.193696	0.958358	0.265101
Plasminogen-like protein	T67549	Hs.450026	PLGL		2.1076	2.12607	128.116	133.682	0.419546	0.958364	0.403917
Homo sapiens clone 22 mRNA; alternative splice variant alpha-1; complete cds	AA489633	Data not found			3.12473	3.14317	1332.68	1390.48	0.655439	0.95843	0.44011
Human forkhead transcription factor HFH-4 (HFH-4) mRNA; complete cds	AA454609	Hs.370041	FOXJ1		1.53053	1.54896	33.9262	35.3967	0.0232244	0.958456	0.322004
Homo sapiens catechol-O-methyltransferase (COMT) mRNA; complete cds	R44202	Hs.370408	COMT		1.46747	1.48587	29.3406	30.6107	0.0182669	0.958506	1.45001e-05
H.sapiens SURF-5 mRNA	AA459247	Hs.78354	SURF5		2.61176	2.63005	409.034	426.624	0.576091	0.958769	0.269372
VALYL-TRNA SYNTHETASE	AA457123	Hs.520026	VARS2		1.61691	1.63519	41.3913	43.1713	0.117218	0.958769	0.489394
Homo sapiens cysteine and glycine-rich protein 2 (CSRP2) mRNA; complete cds	T59334	Hs.530904	CSRP2		1.61797	1.63624	41.4927	43.2755	0.334169	0.958804	0.529003
Homo sapiens serine/threonine protein kinase mRNA; complete cds	AA282196	Hs.201918	HIPK3		1.53938	1.55763	34.6241	36.11	0.0909089	0.958852	0.495725
Integrin beta-4 subunit	AA485668	Hs.370255	ITGB4		1.52094	1.53918	33.1851	34.6086	0.0587902	0.958866	0.154751
H.sapiens NuMA gene (Clone T33)	AA598659	Hs.523873	NUMA1		1.76781	1.78605	58.5876	61.1005	0.495642	0.958872	0.415467
Homo sapiens adenosine triphosphatase mRNA; complete cds	W69399	Hs.226117	H1F0		1.50164	1.51986	31.7421	33.1026	0.166911	0.958901	0.169658
Human myosin-IXb mRNA; complete cds	AA702663	Hs.123198	MYO9B		1.49013	1.50835	30.9124	32.2368	0.0884666	0.958917	0.240591
PTB-ASSOCIATED SPLICING FACTOR	AA425853	Hs.355934	SFPQ		1.54251	1.56071	34.8746	36.3672	0.124012	0.958956	0.33511
Human mRNA for unc-18homologue; complete cds	R20770	Hs.530436	STXBP3		1.6553	1.6735	45.2171	47.1523	0.253807	0.958958	0.429847
Pyruvate dehydrogenase (lipoamide) beta	AA521401	Hs.161357	PDHB		1.73136	1.74954	53.8718	56.1751	0.158934	0.958998	0.322196
U2 SMALL NUCLEAR RIBONUCLEOPROTEIN A'	AA122272	Hs.528763	SNRPA1		2.32935	2.34751	213.476	222.594	0.604997	0.95904	0.325917
Human transcriptional coactivator PC4 mRNA; complete cds	AA099534	Hs.229641	PC4		1.78674	1.80488	61.1989	63.809	0.292824	0.959095	0.32008
Albumin D-box binding protein	AA630354	Hs.528006	SPHK2		3.00165	3.0197	1003.8	1046.41	0.240641	0.959273	0.375096
Human tax1-binding protein TXBP151 mRNA; complete cds	AA598483	Hs.34576	TAX1BP1		1.76387	1.78184	58.059	60.5121	0.375854	0.95946	0.415467
Homologue of mouse tumor rejection antigen gp96	AA598758	Hs.192374	TRA1		2.18313	2.20107	152.45	158.882	0.396174	0.959516	0.283122
Homo sapiens chloride channel protein (ClC-2) mRNA; complete cds	N26062	Hs.12109	WDR39		2.16424	2.18218	145.961	152.117	0.587732	0.959527	0.439603
Collagen; type IV; alpha 2	AA430540	Hs.508716	COL4A2		2.8839	2.90182	765.42	797.671	0.436913	0.959568	0.453572
Glycerol-3-phosphate dehydrogenase 2 (mitochondrial)	AA005219	Hs.148266	GPD2		1.89965	1.91757	79.3691	82.7118	0.431007	0.959587	0.433865
H.sapiens mRNA for HES1 protein	AA034250	Hs.413482	C21orf33		2.33344	2.35133	215.494	224.561	0.461043	0.959627	0.294691
Homo sapiens phosphatidylinositol synthase (PIS) mRNA; complete cds	AA430520	Hs.121549	CDIPT		1.50888	1.52677	32.2761	33.6335	0.0414081	0.95964	0.108656
Insulin receptor	AA001614	Data not found			1.64524	1.66312	44.1819	46.0388	0.278762	0.959667	0.482398
Myelin basic protein	H17080	Hs.551713			1.60488	1.62269	40.2608	41.9462	0.0817223	0.95982	0.3734
INITIATION FACTOR IF-2; MITOCHONDRIAL PRECURSOR	H18070	Hs.149894	MTIF2		1.62398	1.64177	42.0705	43.83	0.0882266	0.959856	0.490742
Homo sapiens Nmi mRNA; complete cds	AA279762	Hs.54483	NMI		1.71536	1.73315	51.9229	54.0943	0.425367	0.959859	0.510335
Ligase I; DNA; ATP-dependent	AA291715	Hs.1770	LIG1		1.6397	1.65749	43.6214	45.4452	0.134241	0.959866	0.530442
THROMBOXANE-A SYNTHASE	R76437	Hs.520757	TBXAS1		1.51627	1.53406	32.8301	34.2027	0.0789284	0.959868	0.320223
CYSTATIN A	W72207	Hs.518198	CSTA		1.55374	1.57152	35.7884	37.2839	0.0956443	0.959888	0.451365
Thrombospondin 4	AA423957	Hs.211426	THBS4		1.97085	1.98862	93.5072	97.4137	0.329914	0.959898	0.355422
Folate receptor 1 (adult)	R24530	Hs.73769	FOLR1		2.26937	2.28712	185.938	193.694	0.461544	0.959953	0.322567
Human mRNA for histidyl-tRNA synthetase (HRS)	R60150	Hs.528050	HARS		2.68345	2.70115	482.444	502.512	0.679938	0.960066	0.312318
Acyl-Coenzyme A dehydrogenase; long chain	R66006	Hs.471277	ACADL		1.60671	1.62437	40.4303	42.1085	0.143497	0.960146	0.516676
CATHEPSIN O PRECURSOR	W07805	Hs.75262	CTSO		1.58246	1.60012	38.2351	39.822	0.184708	0.960151	0.394993
Homo sapiens protein tyrosine kinase (Syk) mRNA; complete cds	R59598	Hs.371720	SYK		1.60313	1.62071	40.0989	41.7555	0.262413	0.960328	0.51368
Homo sapiens nuclear antigen H731-like protein mRNA; complete cds	N71003	Hs.232543	PDCD4		1.58562	1.60319	38.5145	40.1039	0.170107	0.960368	0.523634
Human interferon regulatory factor 7 (humirf7) mRNA; complete cds	AA443090	Hs.166120	IRF7		1.46114	1.47869	28.9164	30.1085	0.118057	0.960406	0.13773
Homo sapiens phospholipase D2 (PLD2) mRNA; complete cds	AA418524	Hs.104519	PLD2		1.53379	1.55132	34.1813	35.5895	0.0824909	0.960433	0.32273
Casein kinase 1; alpha 1	AA625758	Hs.442592	CSNK1A1		1.87223	1.88973	74.5134	77.5773	0.282227	0.960506	0.4261
Epoxide hydrolase 2; cytoplasmic	R73525	Hs.212088	EPHX2		1.59232	1.60978	39.1127	40.7178	0.155087	0.96058	0.457133
SM22-ALPHA HOMOLOG	H08564	Hs.517168	TAGLN2		1.62566	1.64312	42.2341	43.9668	0.243581	0.96059	0.495055
H.sapiens mRNA for beta-COP	AA598868	Hs.339278	COPB		1.94383	1.9612	87.868	91.4538	0.484715	0.960791	0.421708
P PROTEIN	AA456432	Hs.130937	OCA2		1.52352	1.54089	33.3826	34.7446	0.144006	0.960798	0.33511
Human polyhomeotic 2 homolog (HPH2) mRNA; complete cds	AA598840	Hs.524271	PHC2		1.74438	1.76168	55.5108	57.7673	0.405488	0.960938	0.401076
Homo sapiens gamma SNAP mRNA; complete cds	AA010503	Hs.464622	NAPG		2.34753	2.3648	222.604	231.635	0.460109	0.961012	0.24821
Human receptor protein tyrosine phosphatase hPTP-J precursor; mRNA; complete cds	AA644448	Hs.19718	PTPRU		3.29112	3.30837	1954.88	2034.08	0.226592	0.961067	0.219969
Homo sapiens eps8 binding protein e3B1 mRNA; complete cds	R16667	Hs.536109			1.86463	1.8818	73.2198	76.1731	0.241173	0.96123	0.407619
Platelet-derived growth factor receptor; beta polypeptide	R56211	Data not found			3.37763	3.39479	2385.76	2481.91	0.393549	0.961258	0.343658
Protease inhibitor 1 (anti-elastase); alpha-1-antitrypsin	T72361	Hs.525557	SERPINA1		1.49849	1.51564	31.5132	32.7827	0.0640479	0.961276	0.0789466
Complement component 1; q subcomponent; beta polypeptide	T71284	Hs.8986	C1QB		1.63245	1.64959	42.8991	44.6262	0.287535	0.961299	0.497668
Human chromatin assembly factor-I p60 subunit mRNA; complete cds	R56871	Hs.75238	CHAF1B		3.28268	3.29982	1917.27	1994.42	0.23545	0.961319	0.147309
H.sapiens mRNA for adaptor protein p150	AA630620	Hs.149032	PIK3R4		1.55869	1.57581	36.1981	37.6535	0.452371	0.961348	0.517491
Jun D proto-oncogene	AA131585	Data not found			1.46741	1.48449	29.3369	30.5135	0.186488	0.961442	0.205141
Human fibroblast growth factor homologous factor 1 (FHF-1) mRNA; complete cds	H19129	Hs.185577	FGF12		1.57673	1.59381	37.7341	39.2471	0.0891798	0.961449	0.41095
KERATIN; TYPE I CYTOSKELETAL 20	AA133469	Hs.84905	KRT20		1.52024	1.53731	33.1313	34.4597	0.072147	0.961449	0.230039
Epoxide hydrolase 1; microsomal (xenobiotic)	AA838691	Hs.89649	EPHX1		1.86845	1.8855	73.8672	76.8242	0.439581	0.961509	0.3734
TRANSCOBALAMIN I PRECURSOR	AA155640	Hs.2012	TCN1		1.53181	1.54885	34.0258	35.3873	0.0819871	0.961524	0.252418
Homo sapiens bystin mRNA; complete cds	AA701929	Hs.106880	BYSL		1.52042	1.53745	33.1448	34.471	0.0984148	0.961527	0.147309
NUCLEAR PORE COMPLEX PROTEIN NUP214	AA401428	Hs.461860	NUP214		1.58726	1.60426	38.6596	40.2028	0.156417	0.961614	0.439181
Human transcription factor LSF mRNA; complete cds	AA488618	Hs.48849	TFCP2		2.03719	2.05418	108.942	113.287	0.630228	0.961642	0.458521
Phospholipid hydroperoxide glutathione peroxidase	AA454856	Hs.433951	GPX4		1.59837	1.61536	39.662	41.2438	0.206798	0.961647	0.44011
unknown EST	R56088	Hs.501345	CTBP2		1.58038	1.59732	38.0518	39.5657	0.0958605	0.961737	0.447248
Homo sapiens hRVP1 mRNA for RVP1; complete cds	AA434144	Hs.25640	CLDN3		2.50102	2.51796	316.968	329.576	0.695947	0.961746	0.504671
SOX-3 PROTEIN	AA775423	Hs.157429	SOX3		1.56652	1.58345	36.857	38.3225	0.0882813	0.961758	0.226701
Human mRNA for nel-related protein; complete cds	N79534	Hs.502145	NELL1		1.55681	1.57374	36.0421	37.4751	0.153267	0.96176	0.535012
Homo sapiens Kruppel-like zinc finger protein (EZF) mRNA; complete cds	H45668	Data not found			1.65123	1.66816	44.7951	46.5761	0.200172	0.961761	0.455257
Laminin; beta 2 (laminin S)	AA457025	Hs.515042	LMNB2		1.88889	1.90582	77.427	80.5045	0.41374	0.961772	0.438671
Replication protein A (E coli RecA homolog; RAD51 homolog)	H59259	Hs.487540	RPA3		1.52146	1.53838	33.2246	34.5443	0.0993613	0.961799	0.230077
Human butyrophilin protein (BT3.3) mRNA; partial cds	AA478585	Hs.167741	BTN3A3		1.65899	1.67591	45.6029	47.4141	0.369987	0.961801	0.450731
Cytochrome P450; subfamily XIX (aromatization of androgens)	H00592	Data not found			1.51064	1.52755	32.4072	33.6934	0.0915216	0.961826	0.115457
Human tetratricopeptide repeat protein (tpr2) mRNA; complete cds	H09811	Hs.273621	CNP		1.57365	1.59053	37.4667	38.9517	0.110141	0.961878	0.373865
FOLATE RECEPTOR GAMMA PRECURSOR	W47362	Hs.352	FOLR3		1.5362	1.55307	34.3713	35.7333	0.0784195	0.961884	0.235841
Acid phosphatase 1; soluble	W45148	Data not found			1.60849	1.62533	40.597	42.2016	0.171529	0.961977	0.42898
H.sapiens HCG V mRNA	AA485347	Hs.82887	PPP1R11		2.20954	2.22634	162.01	168.398	0.414883	0.962066	0.323259
H.sapiens Staf50 mRNA	AA083478	Hs.501778	TRIM22		1.67949	1.69628	47.807	49.6912	0.276519	0.962082	0.492396
Human arginine-rich protein (ARP) gene; complete cds	R91550	Hs.436446	ARMET		1.64052	1.65729	43.7034	45.4242	0.0726364	0.962117	0.346287
Mannosidase alpha-B (lysosomal)	AA427691	Hs.108969	PTD008		2.42082	2.43759	263.522	273.897	0.458227	0.962121	0.351426
Butyrylcholinesterase	AA885311	Hs.420483	BCHE		3.33954	3.35629	2185.44	2271.39	0.11464	0.962162	0.0709434
Keratin 18	AA664179	Hs.406013	KRT18		1.60763	1.62433	40.516	42.1043	0.24461	0.962276	0.514103
unknown EST	R60313	Hs.26766			1.57375	1.59044	37.4759	38.9437	0.121508	0.962309	0.178867
Calnexin	AA126265	Hs.529890	CANX		1.64888	1.66556	44.5534	46.2976	0.450999	0.962325	0.47758
Homo sapiens CaM kinase II isoform mRNA; complete cds	AA463631	Hs.237825	SRP72		1.76492	1.78159	58.1995	60.4771	0.24598	0.962338	0.428623
Homo sapiens autoantigen mRNA; complete cds	AA446557	Hs.75528	GNL2		2.15701	2.17364	143.553	149.155	0.40614	0.962446	0.399705
Human orphan G protein-coupled receptor (RDC1) mRNA; partial cds	N53172	Hs.471751	CMKOR1		1.5432	1.55981	34.9299	36.2917	0.119699	0.962476	0.246472
H.sapiens mRNA for M-phase phosphoprotein; mpp9	W70051	Hs.507175	MPHOSPH9		3.35776	3.37434	2279.07	2367.78	0.509617	0.962535	0.311246
Homo sapiens atrophin-1 interacting protein 4 (AIP4) mRNA; partial cds	AA448286	Hs.472509	ITCH		1.51064	1.52722	32.4073	33.6684	0.182316	0.962544	0.212576
LEUKOCYTE ELASTASE INHIBITOR	AA486275	Hs.381167	SERPINB1		1.56523	1.58177	36.7475	38.1741	0.0711201	0.96263	0.457309
Homo sapiens mRNA for STAT induced STAT inhibitor-2; complete cds	AA137031	Hs.485572	SOCS2		1.53104	1.54758	33.9654	35.2839	0.168376	0.962631	0.303149
ALDEHYDE DEHYDROGENASE; MITOCHONDRIAL X PRECURSOR	R93551	Data not found			1.50861	1.52513	32.256	33.5063	0.0625254	0.962684	0.174708
Human mRNA for cytochrome c oxidase subunit VIc	R59927	Hs.351875	COX6C		1.73836	1.7548	54.7465	56.8591	0.249339	0.962846	0.322004
Human ubiquitin protease (Unph) proto-oncogene mRNA; complete cds	AA454143	Hs.77500	USP4		1.6614	1.67782	45.856	47.6238	0.22715	0.96288	0.392419
Human B-cell receptor associated protein (hBAP) mRNA; partial cds	AA464567	Hs.504620	REA		1.72845	1.74486	53.5114	55.5731	0.304884	0.962901	0.505843
HUMMLC2At; Homo sapiens; ; 593 base-pairs	N93941	Hs.75636	MYL7		1.54348	1.55988	34.9524	36.2981	0.0670518	0.962926	0.25423
Homo sapiens mitotic checkpoint kinase Mad3L (MAD3L) mRNA; complete cds	AA488324	Hs.36708	BUB1B		1.51981	1.53618	33.0984	34.3704	0.0807946	0.96299	0.235025
Ribosomal protein L37	AA683077	Hs.431850	MAPK1		1.73341	1.74978	54.1261	56.2055	0.224231	0.963004	0.426361
Homo sapiens mRNA for putative GTP-binding protein	AA495949	Hs.437145	GTPBP6		1.51598	1.53234	32.8077	34.0678	0.118612	0.963013	0.223663
Homo sapiens hydroxysteroid sulfotransferase SULT2B1a (HSST2) mRNA; complete cds	R73584	Hs.369331	SULT2B1		1.63644	1.6528	43.2956	44.9577	0.416255	0.963029	0.523339
Human sulfotransferase mRNA; complete cds	W88655	Hs.436123	SULT1C1		1.56309	1.57944	36.5675	37.9699	0.403161	0.963065	0.414947
Aquaporin 5	AA496539	Hs.298023	AQP5		1.83829	1.85461	68.9113	71.5507	0.331413	0.963112	0.351173
CD44 antigen (cell adhesion molecule)	AA283090	Hs.502328	CD44		2.10829	2.1246	128.318	133.23	0.416288	0.963137	0.342956
UDP-GLUCURONOSYLTRANSFERASE 2B4 PRECURSOR; MICROSOMAL	N53031	Hs.285887	UGT2B4		1.51132	1.5276	32.458	33.6976	0.170139	0.963216	0.171122
V-raf murine sarcoma 3611 viral oncogene homolog 1	AA442994	Hs.446641	ARAF		1.52084	1.5371	33.1773	34.4428	0.0889983	0.963257	0.235112
Metallothionein 1L	N80129	Hs.374950	MT1X		1.58459	1.60082	38.4232	39.8859	0.141899	0.963328	0.505238
Glutathione S-transferase M4	AA486570	Hs.348387	GSTM4		3.32063	3.33681	2092.33	2171.77	0.262298	0.963421	0.171188
Complement component 4A	AA664406	Hs.534847	C4A		1.53189	1.54803	34.032	35.3208	0.0890086	0.963511	0.22093
H.sapiens mRNA for RNA helicase (Myc-regulated dead box protein)	R08935	Hs.363492	DDX18		2.76056	2.77668	576.179	597.97	0.644657	0.963558	0.348309
Human ets domain protein ERF mRNA; complete cds	W86216	Hs.440332	ERF		1.60535	1.62144	40.3043	41.825	0.28124	0.963642	0.465954
H.sapiens mRNA for human giant larvae homolog	T40541	Hs.514477	LLGL2		1.68298	1.69906	48.1923	50.0104	0.336605	0.963645	0.483739
Protein-tyrosine kinase RON	AA173454	Hs.517973	MST1R		1.49048	1.50654	30.9375	32.1028	0.136279	0.963701	0.079151
H.sapiens mRNA for nuclear protein SDK3; partial	W86182	Hs.409965	PNN		1.53919	1.55524	34.6095	35.9116	0.117262	0.96374	0.202965
Homo sapiens Pig8 (PIG8) mRNA; complete cds	AA702548	Data not found			1.73427	1.75028	54.2339	56.2707	0.345906	0.963803	0.407619
Human liver glutamate dehydrogenase mRNA; complete cds	R54424	Hs.500409	GLUD1		2.45898	2.47499	287.725	298.528	0.473283	0.963811	0.131839
Homo sapiens mRNA for doublecortin	AA620421	Hs.34780	DCX		1.52356	1.53954	33.386	34.6367	0.0975222	0.963891	0.239593
Phosphatidylinositol glycan; class A (paroxysmal nocturnal hemoglobinuria)	AA424735	Hs.137154	PIGA		1.57716	1.59313	37.7712	39.1857	0.141638	0.963901	0.358202
Homo sapiens D54 isoform (hD54) mRNA; partial cds	R06254	Hs.473296	TPD52L2		2.4166	2.43252	260.976	270.722	0.710491	0.964002	0.298387
Human mRNA for histamine N-methyltransferase; complete cds	N31452	Hs.42151	HNMT		2.68099	2.69689	479.724	497.613	0.641551	0.96405	0.356438
Monoamine oxidase A	AA011096	Hs.183109	MAOA		2.26302	2.27891	183.239	190.068	0.546496	0.964069	0.33981
COATOMER BETA' SUBUNIT	T53792	Hs.75724	COPB2		1.67673	1.6926	47.5035	49.2723	0.320162	0.964101	0.465928
Arginyl-tRNA synthetase	AA455652	Hs.506215	RARS		1.65758	1.67345	45.455	47.1462	0.213174	0.964129	0.526546
H.sapiens MLN62 mRNA	AA598826	Hs.8375	TRAF4		1.59049	1.60634	38.948	40.3964	0.142169	0.964145	0.501223
Alkaline phosphatase; intestinal	AA190871	Hs.37009	ALPI		3.06198	3.07784	1153.41	1196.3	0.358008	0.964151	0.414278
Regenerating islet-derived 1 alpha (pancreatic stone protein; pancreatic thread protein)	AA625655	Hs.49407	REG1A		1.66289	1.67874	46.014	47.7247	0.266981	0.964156	0.530382
Homo sapiens mRNA for EDF-1 protein	H99695	Hs.518265	H41		1.4979	1.51369	31.4701	32.6353	0.0909682	0.964298	0.0856775
Interleukin 15 receptor alpha chain	AA054754	Hs.524117	IL15RA		1.6301	1.64588	42.6682	44.2469	0.191818	0.964321	0.433865
Presenilin 1 (Alzheimer disease 3)	AA411814	Hs.3260	PSEN1		2.69911	2.71486	500.157	518.633	0.649145	0.964375	0.393209
Homo sapiens breast cancer-specific protein 1 (BCSG1) mRNA; complete cds	AA443638	Hs.349470	SNCG		3.5182	3.53392	3297.65	3419.13	0.229704	0.964471	0.0732959
V-ral simian leukemia viral oncogene homolog B (ras related; GTP binding protein)	W15297	Hs.469820	RALB		1.7561	1.7718	57.0297	59.1283	0.227619	0.964508	0.440108
Human ovarian cancer downregulated myosin heavy chain homolog (Doc1) mRNA; complete cds	W69790	Hs.104672	DOC1		1.84768	1.86337	70.4168	73.008	0.414028	0.964509	0.429026
Integrin; alpha 4 (antigen CD49D; alpha 4 subunit of VLA-4 receptor)	H79341	Hs.553495	ITGA4		1.97808	1.99374	95.0783	98.5681	0.457016	0.964595	0.354848
PUTATIVE MUCIN CORE PROTEIN PRECURSOR 24	AA598561	Hs.520313	CD164		1.97096	1.98659	93.5326	96.9599	0.49764	0.964652	0.407619
ADRENAL SPECIFIC 30 KD PROTEIN	AA701996	Hs.533717	DLK1		1.57197	1.58759	37.3229	38.6895	0.135603	0.964678	0.398594
H.sapiens mRNA for myosin-I beta	AA485871	Hs.286226	MYO1C		2.11429	2.1299	130.104	134.865	0.536638	0.964698	0.43049
Transforming growth factor; beta-induced; 68kD	AA633901	Hs.369397	TGFBI		3.54789	3.56349	3530.91	3660.1	0.228472	0.964702	0.0972855
Glutathione S-transferase M2 (muscle)	AA142971	Hs.279837	GSTM2		1.53735	1.55295	34.4628	35.7233	0.242645	0.964714	0.349685
Human mRNA for heat shock transcription factor 4; complete cds	AA102068	Hs.512156	HSF4		1.49774	1.51332	31.4586	32.6077	0.0564909	0.964761	0.114396
Sorting nexin 1	AA449430	Hs.188634	SNX1		2.04941	2.06496	112.05	116.134	0.631338	0.964841	0.436031
Homo sapiens mRNA for interleukin 1 receptor accessory protein; complete cds	AA256132	Hs.478673	IL1RAP		1.52162	1.53716	33.2371	34.4477	0.102607	0.964857	0.125919
Human beta-tubulin gene (5-beta) with ten Alu family members	N74524	Hs.110837	TUBB4		2.56478	2.58031	367.097	380.464	0.655762	0.964867	0.322004
Human mRNA for semaphorin E; complete cds	AA042990	Hs.269109	SEMA3C		1.69586	1.71134	49.6434	51.4447	0.209331	0.964985	0.526851
Human ATPase; DNA-binding protein (HIP116) mRNA; 3' end	AA459407	Data not found			1.91835	1.93382	82.8616	85.8653	0.48842	0.965019	0.397367
Homo sapiens L-glycerol-3-phosphate:NAD oxidoreductase mRNA; complete cds	AA193116	Hs.524418	GPD1		1.82635	1.84176	67.0423	69.4648	0.493978	0.965126	0.431718
Human beta-sarcoglycan A3b mRNA; complete cds	R54807	Hs.438953	SGCB		1.74585	1.76122	55.7	57.7058	0.465908	0.96524	0.457309
Human lymphoid-restricted membrane protein (Jaw1) mRNA; complete cds	AA457051	Hs.124922	LRMP		1.55539	1.57073	35.9243	37.2162	0.256281	0.965287	0.335746
CYSTATIN B	H22919	Data not found			2.1501	2.16544	141.286	146.366	0.438016	0.96529	0.358202
Human chromatin assembly factor-I p150 subunit mRNA; complete cds	AA704459	Hs.79018	CHAF1A		1.58978	1.60512	38.8851	40.2831	0.237733	0.965296	0.426838
Homo sapiens 48 kDa FKBP-associated protein FAP48 mRNA; complete cds	N66028	Hs.49105	GLMN		2.02015	2.03548	104.749	108.512	0.479288	0.965326	0.450491
Human Tat-SF1 mRNA; complete cds	AA857131	Hs.204475	HTATSF1		1.61433	1.62964	41.1461	42.6228	0.242955	0.965353	0.496091
FLAP ENDONUCLEASE-1	AA620553	Hs.409065	FEN1		1.66914	1.68445	46.6811	48.3563	0.420781	0.965358	0.514579
Argininosuccinate lyase	AA486741	Hs.442047	ASL		1.62944	1.64474	42.6026	44.1306	0.405045	0.965376	0.46088
Homolog 1 of Drosophila forkhead (rhabdomyosarcoma)	AA448277	Hs.370666	FOXO1A		1.57534	1.59064	37.6132	38.9622	0.155742	0.965378	0.428931
H.sapiens mRNA for TTF-I	AA709143	Data not found			1.61078	1.62606	40.811	42.2726	0.113455	0.965426	0.500204
Human chromatin assembly factor-I p60 subunit mRNA; complete cds	R56871	Hs.75238	CHAF1B		3.25906	3.27426	1815.76	1880.43	0.274924	0.965607	0.174276
Alanine-glyoxylate aminotransferase (oxalosis I; hyperoxaluria I; glycolicaciduria; serine-pyruvate aminotransferase)	N57872	Hs.144567	AGXT		1.58195	1.59715	38.1905	39.5506	0.207033	0.96561	0.439603
Zinc finger protein 137 (clone pHZ-30)	AA043458	Hs.373648	ZNF137		2.94758	2.96276	886.297	917.817	0.533512	0.965658	0.366139
Human ubiquitin-homology domain protein PIC1 mRNA; complete cds	AA488626	Hs.81424	SUMO1		1.76831	1.78349	58.6559	60.7418	0.169193	0.965659	0.397883
Integrin beta-5 subunit	AA434397	Hs.13155	ITGB5		1.56861	1.58375	37.0351	38.3485	0.0670525	0.965751	0.151605
Mannose-binding lectin; soluble (opsonic defect)	T69284	Data not found			1.59905	1.61412	39.7241	41.1263	0.132548	0.965905	0.446086
Retinol-binding protein 3; interstitial	AA011014	Hs.114762	RBP3		1.5666	1.58162	36.8642	38.1613	0.171847	0.966008	0.472738
Leukotriene A4 hydrolase	AA465366	Hs.524648	LTA4H		3.11664	3.13157	1308.11	1353.85	0.596983	0.966211	0.527063
Human mRNA for proteasome subunit z; complete cds	AA489343	Hs.213470	PSMB7		1.95812	1.97304	90.8081	93.98	0.405725	0.966249	0.396062
Homo sapiens DnaJ protein (HSPF2) mRNA; complete cds	AA447986	Hs.172847	DNAJC4		1.54374	1.55865	34.9735	36.1951	0.260562	0.96625	0.241481
MUSCLE-SPECIFIC DNASE I-LIKE PRECURSOR	R77919	Hs.77091	DNASE1L1		1.61733	1.63222	41.4317	42.8769	0.169331	0.966294	0.481783
Tropomyosin alpha chain (skeletal muscle)	W58092	Hs.133892	TPM1		1.54956	1.56442	35.4452	36.6791	0.338768	0.96636	0.361465
Complement component 4-binding protein; beta	AA677687	Hs.99886	C4BPB		1.66953	1.68437	46.7234	48.3472	0.412933	0.966414	0.534285
Ribosomal protein L19	AA083485	Hs.381061	RPL19		2.1018	2.11663	126.417	130.808	0.210377	0.966432	0.159944
DUAL SPECIFICITY MITOGEN-ACTIVATED PROTEIN KINASE KINASE 3	AA829383	Hs.514012	MAP2K3		3.70773	3.72256	5101.88	5279.07	0.288261	0.966435	0.0734803
Homo sapiens hMed7 (MED7) mRNA; complete cds	AA459244	Hs.279902	CRSP9		3.25978	3.2746	1818.76	1881.93	0.308113	0.966437	0.247118
Small inducible cytokine A3 (homologous to mouse Mip-1a)	AA677522	Hs.514107	CCL3		2.33007	2.34484	213.829	221.23	0.601329	0.966547	0.307504
Human sterol 27-hydroxylase (CYP27) mRNA; complete cds	H05935	Hs.516700	CYP27A1		1.78849	1.80327	61.4459	63.572	0.473075	0.966557	0.421708
Human Mch3 isoform alpha (Mch3) mRNA; complete cds	T50675	Hs.9216	CASP7		1.57152	1.58626	37.2834	38.5707	0.182642	0.966624	0.4261
Cyclin E	T54121	Hs.368393			1.57562	1.59035	37.6373	38.9357	0.224185	0.966653	0.377947
H.sapiens mRNA for phosphate cyclase	AA146803	Hs.484222	RTCD1		1.61728	1.63194	41.4266	42.8494	0.161063	0.966794	0.4261
Matrix metalloproteinase 7 (matrilysin; uterine)	AA031514	Hs.2256	MMP7		3.06732	3.08192	1167.66	1207.58	0.551244	0.966938	0.390804
6-PYRUVOYL TETRAHYDROBIOPTERIN SYNTHASE	AA877347	Hs.503860	PTS		2.24733	2.26192	176.738	182.775	0.549482	0.966969	0.396614
Human tax1-binding protein TXBP181 mRNA; complete cds	AA718910	Hs.209128	MAD1L1		1.67131	1.6859	46.915	48.5172	0.22093	0.966977	0.376342
Human mRNA for ubiquitin-conjugating enzyme; complete cds	AA113881	Hs.462035	UBE2G1		1.94931	1.96389	88.9832	92.0213	0.585258	0.966984	0.51186
Protein kinase inhibitor [human; neuroblastoma cell line SH-SY-5Y; mRNA; 2147 nt]	AA281667	Hs.433700	PKIA		1.78156	1.79614	60.4721	62.5368	0.38714	0.966985	0.441031
Human cytochrome c-1 gene; complete cds	T72604	Hs.289271	CYC1		1.56202	1.57657	36.4769	37.7201	0.226948	0.967042	0.159052
TRANSCRIPTION FACTOR P65	AA443547	Hs.502875	RELA		3.07143	3.08597	1178.77	1218.92	0.616918	0.96706	0.422694
Human mRNA for platelet-type phosphofructokinase; complete cds	R38433	Hs.26010	PFKP		2.11597	2.1305	130.609	135.05	0.555348	0.967116	0.414278
Filamin 1 (actin-binding protein-280)	AA598978	Hs.195464	FLNA		1.72642	1.7409	53.2617	55.0682	0.297905	0.967195	0.533418
Human BTG2 (BTG2) mRNA; complete cds	H69583	Hs.519162	BTG2		1.70283	1.71731	50.4466	52.1572	0.295982	0.967205	0.529908
Aconitase 2; mitochondrial	W44454	Hs.474982	ACO2		2.38091	2.39536	240.384	248.521	0.394625	0.967259	0.21634
EUKARYOTIC PEPTIDE CHAIN RELEASE FACTOR SUBUNIT 1	AA456664	Hs.483494	ETF1		1.69624	1.71068	49.6862	51.3664	0.30469	0.967291	0.529003
PROSTATE-SPECIFIC MEMBRANE ANTIGEN	N64840	Hs.380325	FOLH1		1.52274	1.53716	33.3224	34.4475	0.297201	0.967337	0.33981
Human SREBP-1 mRNA; complete cds	AA425823	Hs.190284	SREBF1		1.5374	1.55181	34.4665	35.6294	0.159258	0.96736	0.204319
Homo sapiens vesicle soluble NSF attachment protein receptor (VTI1) mRNA; complete cds	AA704511	Hs.144868	VTI1B		1.56396	1.57837	36.6402	37.8763	0.11006	0.967365	0.16982
Lectin; galactoside-binding; soluble; 7 (galectin 7)	AA011057	Data not found			1.92598	1.94035	84.3301	87.166	0.5008	0.967466	0.425906
Formyl peptide receptor-like 1	R79948	Hs.99855	FPRL1		1.61297	1.62732	41.0172	42.3954	0.303991	0.967494	0.529003
Human arginine-rich nuclear protein mRNA; complete cds	H56944	Hs.479693	SFRS11		1.56978	1.58413	37.1348	38.3823	0.0816323	0.967498	0.505238
Ribosomal protein S4; X-linked	AA888182	Hs.446628	RPS4X		2.23956	2.25384	173.604	179.407	0.469438	0.967653	0.329046
Cytochrome c oxidase subunit VIIb	N56693	Hs.522699	COX7B		1.62641	1.64068	42.3068	43.7204	0.262329	0.967666	0.446086
Nucleophosmin (nucleolar phosphoprotein B23; numatrin)	AA669758	Hs.519452	NPM1		1.90857	1.92283	81.0165	83.7208	0.516577	0.967698	0.521559
Human focal adhesion kinase (FAK) mRNA; complete cds	AA630298	Hs.395482	PTK2		1.50064	1.5149	31.6691	32.7262	0.154353	0.967698	0.109299
Human hepatocyte growth factor-like protein homolog (D1F15S1A) gene; complete cds	H47076	Hs.349110	MST1		1.53962	1.55387	34.6434	35.7986	0.128045	0.967731	0.179596
G PROTEIN-COUPLED RECEPTOR KINASE GRK5	AA862435	Hs.524625	GRK5		2.30077	2.31496	199.88	206.517	0.563287	0.967862	0.39454
Ubiquitin-conjugating enzyme E2A (RAD6 homolog)	AA600173	Hs.379466	UBE2A		1.87273	1.8869	74.5979	77.0724	0.308331	0.967894	0.334256
Myotubular myopathy 1	AA491225	Hs.434285	MTM1		1.59674	1.61082	39.5128	40.8152	0.218527	0.968089	0.476324
Ric (Drosophila)-like (expressed in neurons)	N53351	Hs.464985	RIT2		1.81789	1.83195	65.7493	67.9127	0.52875	0.968145	0.438653
Tissue inhibitor of metalloproteinase 2	AA486280	Hs.104839	TIMP2		1.61516	1.62921	41.2249	42.5805	0.246493	0.968165	0.456116
1-PHOSPHATIDYLINOSITOL-4;5-BISPHOSPHATE PHOSPHODIESTERASE BETA 2	AA464970	Hs.355888	PLCB2		2.24533	2.25936	175.924	181.702	0.38429	0.968204	0.304722
ALPHA CRYSTALLIN A CHAIN	H95633	Hs.184085	CRYAA		1.56266	1.57664	36.5308	37.7262	0.454785	0.968313	0.421582
Homo sapiens orexin receptor-2 mRNA; complete cds	W86471	Hs.151624	HCRTR2		1.50567	1.51964	32.0382	33.0858	0.165971	0.96834	0.134153
Parvalbumin	AA010609	Hs.295449	PVALB		1.54052	1.55447	34.7154	35.8485	0.355457	0.968392	0.527177
Human amyloid precursor-like protein 1 mRNA; complete cds	N62866	Hs.74565	APLP1		1.71725	1.7312	52.1499	53.8518	0.245641	0.968396	0.525308
Guanine nucleotide binding protein (G protein); alpha inhibiting activity polypeptide 1	AA406364	Hs.134587	GNAI1		1.5211	1.53503	33.1973	34.2792	0.157026	0.968439	0.186107
Glucan (1;4-alpha-); branching enzyme 1 (glycogen branching enzyme; Andersen disease; glycogen storage disease type IV)	R09069	Hs.436062	GBE1		1.57271	1.58664	37.3865	38.6043	0.305839	0.968454	0.466931
Crystallin Mu	R59968	Hs.924	CRYM		1.50077	1.51468	31.6792	32.7102	0.214704	0.968483	0.0584027
Homo sapiens RRM RNA binding protein Gry-rbp (GRY-RBP) mRNA; complete cds	AA186327	Hs.472056	SYNCRIP		1.76374	1.77763	58.042	59.9279	0.307903	0.96853	0.473751
Human putative cerebral cortex transcriptional regulator T-Brain-1 (Tbr-1) mRNA; complete cds	H10054	Hs.470433			1.52474	1.53863	33.4768	34.5645	0.242938	0.968533	0.152076
Human mRNA for GC box bindig protein; complete cds	N80235	Data not found			1.66503	1.67889	46.241	47.7407	0.240233	0.968588	0.477271
Replication factor C; 37-kD subunit	N93924	Hs.518475	RFC4		1.68003	1.69387	47.8659	49.4165	0.487943	0.968622	0.498593
Human DR-nm23 mRNA; complete cds	AA398218	Hs.514065	NME3		1.9203	1.93412	83.2331	85.9257	0.455078	0.968664	0.52486
Guanylate binding protein 1; interferon-inducible; 67kD	AA486850	Hs.62661	GBP1		1.56011	1.57392	36.3169	37.4905	0.134879	0.968695	0.269207
NUCLEOSIDE DIPHOSPHATE KINASE A	AA644092	Hs.118638	NME1		1.80928	1.82306	64.458	66.5371	0.627841	0.968752	0.467421
Spermidine/spermine N1-acetyltransferase	AA011215	Hs.28491	SAT		1.50321	1.51699	31.8573	32.8848	0.217346	0.968754	0.0809628
Patched (Drosophila) homolog	AA169807	Hs.494538	PTCH		1.79577	1.80951	62.4838	64.4932	0.439151	0.968843	0.448995
Homo sapiens mRNA for zinc finger protein FPM315; complete cds	AA421783	Hs.124553	ZNF263		1.97999	1.99372	95.4973	98.564	0.646456	0.968886	0.389822
CAMP responsive element modulator	AA464861	Hs.200250	CREM		1.64913	1.66284	44.5793	46.0088	0.169714	0.968929	0.417899
Hydroxysteroid (17-beta) dehydrogenase 3	AA437291	Hs.477	HSD17B3		1.53345	1.54716	34.1549	35.2501	0.280624	0.968932	0.215464
Human CDP-diacylglycerol synthase (CDS) mRNA; complete cds	R31562	Data not found			1.52204	1.53571	33.2688	34.3329	0.192751	0.969007	0.223694
Adrenergic; beta; receptor kinase 1	R88247	Hs.83636	ADRBK1		1.53457	1.54824	34.2431	35.3378	0.189133	0.969023	0.105646
Branched chain aminotransferase 2; mitochondrial	AA436410	Hs.512670	BCAT2		1.78531	1.79897	60.9975	62.9468	0.660889	0.969033	0.41095
Secretory granule; neuroendocrine protein 1 (7B2 protein)	AA670429	Data not found			1.80295	1.8166	63.5263	65.5542	0.650933	0.969065	0.415331
Human putative splice factor transformer2-beta mRNA; complete cds	H11720	Hs.533122	SFRS10		1.76391	1.7775	58.0644	59.9105	0.572926	0.969185	0.532597
FATTY ACID-BINDING PROTEIN; HEART	AA148548	Hs.112669	FABP3		1.56423	1.57776	36.663	37.8231	0.175514	0.969328	0.310625
CD81 ANTIGEN	AA486556	Hs.54457	CD81		2.09292	2.10645	123.857	127.775	0.616292	0.969333	0.496038
H.sapiens mRNA for 55.11 binding protein	AA454852	Hs.24889	FMN2		2.28899	2.30247	194.53	200.664	0.379043	0.969433	0.243253
unknown EST	R51865	Hs.485278	RNF8		1.59466	1.60812	39.3245	40.5624	0.11576	0.969483	0.240409
Oligodendrocyte myelin glycoprotein	H24006	Hs.445237	OMG		1.62323	1.63662	41.998	43.3131	0.331453	0.969636	0.518785
Dihydrolipoamide S-succinyltransferase (E2 component of 2-oxo-glutarate complex)	AA456824	Hs.525459	DLST		2.39889	2.41227	250.55	258.389	0.525296	0.969664	0.362805
Human chitotriosidase precursor mRNA; complete cds	T94579	Data not found			1.51724	1.53057	32.9031	33.9292	0.283009	0.969758	0.158994
Cathepsin C	AA644088	Hs.128065	CTSC		2.23271	2.246	170.886	176.198	0.323853	0.969857	0.290479
H.sapiens mRNA for InsP3 5-phosphatase	T58773	Hs.523360	INPP5A		2.01386	2.02713	103.243	106.447	0.64721	0.969902	0.394876
Human mRNA for prepro cortistatin like peptide; complete cds	N50745	Hs.412311	CORT		1.64105	1.65432	43.7575	45.1153	0.373618	0.969905	0.531523
Human Meis1-related protein 2 (MRG2); mRNA; partial cds	AA703449	Hs.356135	MEIS4		1.70117	1.71444	50.2542	51.8128	0.260707	0.969918	0.502116
Wilms tumor 1	AA130187	Hs.408453	WT1		1.55367	1.56691	35.7821	36.89	0.172075	0.969968	0.171045
Homo sapiens mRNA for TGF-beta superfamily protein; complete cds	AA450062	Hs.515258	GDF15		2.12733	2.14056	134.069	138.218	0.727409	0.969988	0.44011
Homo sapiens transcription factor ZFM1 isoform B3 mRNA; complete cds	AA454673	Hs.502829	SF1		1.87224	1.88544	74.5146	76.8142	0.473017	0.970064	0.43069
Excision repair cross-complementing rodent repair deficiency; complementation group 1 (includes overlapping antisense sequence)	T95289	Hs.435981	ERCC1		1.62801	1.64118	42.4626	43.7701	0.264003	0.970128	0.527063
Human fragile X mental retardation protein 1 homolog FXR1 mRNA; complete cds	N62761	Hs.478407	FXR1		1.65879	1.67194	45.5818	46.983	0.241654	0.970177	0.398024
Homo sapiens alpha SNAP mRNA; complete cds	AA425754	Hs.126938	NAPA		1.76898	1.78209	58.7466	60.5472	0.434446	0.970261	0.327167
Human apoptotic cysteine protease Mch4 (Mch4) mRNA; complete cds	H80712	Hs.5353	CASP10		1.81052	1.82362	64.6433	66.6226	0.506708	0.970291	0.447633
P55-C-FOS PROTO-ONCOGENE PROTEIN	AA485377	Hs.25647	FOS		1.59235	1.60544	39.1156	40.3129	0.326115	0.970301	0.367321
X BOX BINDING PROTEIN-1	AA394240	Hs.437638	XBP1		1.68952	1.70256	48.9241	50.4152	0.311258	0.970424	0.451015
Complement component C2	T71879	Hs.408903	C2		1.6377	1.65074	43.4214	44.7445	0.335222	0.970428	0.521019
Homo sapiens neuronal apoptosis inhibitory protein mRNA; complete cds	AA482508	Hs.502287			1.58048	1.59349	38.0608	39.2187	0.450522	0.970477	0.457315
Thyroxin-binding globulin	T72171	Hs.349102			1.56335	1.57629	36.5892	37.6954	0.164112	0.970654	0.328333
H.sapiens mRNA for MUF1 protein	AA421701	Hs.144941	MUF1		2.5774	2.59029	377.922	389.308	0.655327	0.970753	0.297579
Human putative ATP/GTP-binding protein (HEAB) mRNA; complete cds	AA700336	Hs.523687	HEAB		1.56337	1.57626	36.5905	37.6925	0.279137	0.970762	0.398479
Sulfotransferase; dehydroepiandrosterone (DHEA) -preferring	AA725397	Hs.515835	SULT2A1		1.65036	1.66322	44.7059	46.0485	0.392736	0.970843	0.509393
Human nuclear orphan receptor LXR-alpha mRNA; complete cds	H61726	Hs.438863	NR1H3		1.619	1.63185	41.591	42.8398	0.307516	0.970849	0.520915
Methylmalonyl Coenzyme A mutase	AA663792	Hs.485527	MUT		1.66558	1.6784	46.2995	47.6875	0.294401	0.970894	0.496282
Human retinoid X receptor-gamma mRNA; complete cds	W96099	Hs.26550	RXRG		1.84115	1.85397	69.3668	71.445	0.501467	0.970913	0.523816
Human mitochondrial ADP/ADT translocator mRNA; complete cds	R53942	Hs.246506	SLC25A4		1.61988	1.63269	41.6754	42.9227	0.197272	0.970942	0.351707
H.sapiens mRNA for hypothetical protein downstream of DMPK and DMAHP	AA035310	Hs.128702	FBXO46		1.59084	1.60362	38.9802	40.1441	0.261678	0.971007	0.336407
H.sapiens HBF-1 mRNA for transcription factor	R44020	Hs.525266	FOXG1B		2.28714	2.2999	193.705	199.479	0.674842	0.971054	0.415746
Human zinc-finger protein mRNA; complete cds	AA055504	Hs.552586	TRIM32		1.60303	1.61571	40.0891	41.2769	0.250002	0.971223	0.408502
Coagulation factor XIII; A1 polypeptide	AA449742	Hs.335513	F13A1		1.57693	1.58961	37.7511	38.8693	0.231791	0.971231	0.280027
1-PHOSPHATIDYLINOSITOL-4;5-BISPHOSPHATE PHOSPHODIESTERASE BETA 3	AA846573	Data not found			2.05686	2.06951	113.989	117.357	0.568996	0.971297	0.44516
ZINC FINGER PROTEIN HF.12	AA088434	Hs.435302	ZNF3		1.62311	1.63576	41.9865	43.2272	0.311341	0.971299	0.443595
ADP-ribosylation factor 6	AA012867	Hs.525330	ARF6		1.6351	1.64774	43.1619	44.4368	0.362714	0.97131	0.499339
Isoleucine-tRNA synthetase	AA410636	Hs.445403	IARS		2.13217	2.14481	135.572	139.576	0.489406	0.971314	0.40231
Human Rar protein mRNA; complete cds	T60070	Hs.484068	RAB40B		1.52947	1.54209	33.8433	34.8406	0.236128	0.971374	0.195543
Ribonucleotide reductase M2 polypeptide	AA187351	Hs.226390	RRM2		1.56633	1.57892	36.8409	37.9243	0.233586	0.971431	0.290026
Human contactin associated protein (Caspr) mRNA; complete cds	AA028905	Hs.408730	CNTNAP1		1.5254	1.53795	33.5271	34.5104	0.304297	0.971509	0.156085
Deoxyguanosine kinase	R07506	Hs.469022	DGUOK		1.64962	1.66216	44.6289	45.9362	0.277526	0.971541	0.474978
Threonyl-tRNA synthetase	AA630628	Hs.481860	TARS		1.58137	1.5939	38.1388	39.2557	0.361974	0.971547	0.450731
GANGLIOSIDE GM2 ACTIVATOR PRECURSOR	AA453471	Hs.483873	GM2A		2.08948	2.10199	122.88	126.47	0.62329	0.971616	0.42586
Human XMP mRNA; complete cds	T88721	Hs.531561	EMP2		1.96322	1.97566	91.8793	94.5499	0.770143	0.971755	0.494359
MAJOR HISTOCOMPATIBILITY COMPLEX ENHANCER-BINDING PROTEIN MAD3	W56300	Hs.81328	NFKBIA		2.13352	2.14595	135.993	139.943	0.476325	0.971775	0.424746
TRANSCRIPTIONAL ENHANCER FACTOR TEF-1	AA039370	Hs.546308	TEAD1		1.50439	1.51681	31.9443	32.871	0.233019	0.97181	0.0564453
Arylacetamide deacetylase (esterase)	AA045320	Hs.506908	AADAC		1.5901	1.60247	38.9134	40.038	0.222919	0.971911	0.419105
Homo sapiens neural cell adhesion molecule (CALL) mRNA; complete cds	R40400	Hs.148909	CHL1		1.67763	1.68999	47.6024	48.977	0.403293	0.971933	0.530617
FKBP-RAPAMYCIN ASSOCIATED PROTEIN	N91952	Hs.483067	C5orf13		2.94378	2.95609	878.581	903.837	0.592192	0.972057	0.425038
PROTEIN-TYROSINE PHOSPHATASE 2C	R45056	Data not found			1.6018	1.61404	39.9759	41.1191	0.151215	0.972199	0.304549
Human mRNA for proteasome subunit HsC7-I; complete cds	N53065	Hs.471441	PSMB2		1.61141	1.62362	40.8708	42.0361	0.112417	0.972279	0.450203
Human hkf-1 mRNA; complete cds	AA425020	Hs.469199	RNF103		1.62784	1.64004	42.4462	43.6559	0.25127	0.972291	0.298457
Arginine carboxypeptidase (carboxypeptidase N)	AA679422	Hs.2246	CPN1		1.521	1.53318	33.1894	34.1335	0.189596	0.972342	0.114481
Aplysia ras-related homolog 12	AA676955	Hs.247077	RHOA		3.42254	3.43468	2645.67	2720.71	0.511319	0.972417	0.336869
Human sialyltransferase (STX) mRNA; complete cds	H19111	Hs.302341	SIAT8B		1.55078	1.56291	35.5449	36.5517	0.246946	0.972457	0.235744
FK506-binding protein 1 (12kD)	AA625981	Hs.471933	FKBP1A		2.09095	2.10304	123.297	126.777	0.678514	0.972553	0.514124
Human amyloid precursor protein-binding protein 1 mRNA; complete cds	AA126860	Hs.460978	APPBP1		1.54826	1.56035	35.3395	36.3367	0.226907	0.972557	0.390804
Guanine nucleotide binding protein (G protein); alpha z polypeptide	R56046	Hs.526920	GNAZ		1.91537	1.92745	82.2946	84.6158	0.684573	0.972567	0.496639
TRANSCRIPTION INITIATION FACTOR IIE; ALPHA SUBUNIT	AA455964	Hs.445272	GTF2E1		1.54347	1.55553	34.9516	35.9359	0.323064	0.972612	0.0936632
Homo sapiens TFAR19 mRNA; complete cds	AA156940	Hs.443831	PDCD5		2.30855	2.32061	203.495	209.223	0.546479	0.972624	0.350715
Special AT-rich sequence binding protein 1 (binds to nuclear matrix/scaffold-associating DNA's)	AA022561	Hs.517717	SATB1		1.58355	1.59558	38.3307	39.4073	0.374823	0.972678	0.283122
Homo sapiens Rad51C (RAD51C) mRNA; complete cds	T64150	Hs.412587	RAD51C		1.54975	1.56178	35.4608	36.4565	0.521078	0.972688	0.358147
Human SWI/SNF complex 155 KDa subunit (BAF155) mRNA; complete cds	AA872122	Hs.476179	SMARCC1		1.86213	1.87414	72.799	74.8406	0.428787	0.972721	0.495088
H.sapiens mRNA for peroxisomal acyl-CoA oxidase	H65660	Hs.464137	ACOX1		1.59338	1.60538	39.2086	40.3072	0.268273	0.972743	0.292864
Human mRNA for proteasome subunit HsC10-II; complete cds	AA620580	Hs.82793	PSMB3		1.65561	1.66759	45.2492	46.515	0.419897	0.972787	0.474978
Human mRNA for ornithine decarboxylase antizyme; ORF 1 and ORF 2	AA487466	Hs.446427	OAZ1		1.9056	1.91756	80.4629	82.7102	0.612616	0.972829	0.465928
Signal transducer and activator of transcription 3 (acute-phase response factor)	AA399410	Hs.463059	STAT3		3.67488	3.68674	4730.19	4861.21	0.375341	0.973047	0.171122
FOS-RELATED ANTIGEN 2	T58873	Hs.220971	FOSL2		1.58021	1.59206	38.0373	39.0899	0.295567	0.973071	0.296714
Human peroxisome proliferator activated receptor gamma 2 mRNA; complete cds	AA088420	Hs.162646	PPARG		1.60591	1.61773	40.3562	41.4699	0.226396	0.973145	0.312632
Annexin XI (56kD autoantigen)	AA464982	Hs.530291	ANXA11		1.75913	1.77092	57.4289	59.0089	0.477652	0.973223	0.525308
TRANSCRIPTIONAL REGULATOR ISGF3 GAMMA SUBUNIT	AA291389	Hs.1706	ISGF3G		1.70102	1.71279	50.2364	51.6167	0.422134	0.973259	0.323259
Histidyl-tRNA synthetase	H61209	Hs.528050	HARS		1.65695	1.66869	45.3892	46.6322	0.289109	0.973345	0.449413
Homo sapiens microsomal glutathione S-transferase 2 (MGST2) mRNA; complete cds	W73474	Hs.81874	MGST2		1.5558	1.56751	35.9584	36.9413	0.25447	0.973393	0.245753
Homo sapiens 9G8 splicing factor mRNA; complete cds	H54020	Hs.309090	SFRS7		1.70109	1.7128	50.2444	51.6177	0.492208	0.973395	0.492663
Hepsin	H62163	Hs.182385	HPN		1.51775	1.52946	32.9421	33.8422	0.24993	0.973404	0.0644262
CD8 antigen; alpha polypeptide (p32)	AA443584	Hs.85258	CD8A		3.19883	3.21052	1580.63	1623.74	0.327127	0.973449	0.230466
Homo sapiens mRNA for NB thymosin beta; complete cds	N91887	Hs.496530	MGC39900		2.24449	2.25615	175.585	180.365	0.525743	0.973497	0.389446
Human mRNA for ATP synthase gamma-subunit (H-type); complete cds	AA644234	Hs.271135	ATP5C1		2.08887	2.10051	122.707	126.04	0.496333	0.973552	0.513528
Cell division cycle 42 (GTP-binding protein; 25kD)	AA668681	Hs.467637	CDC42		1.82509	1.83673	66.8488	68.6639	0.568314	0.973565	0.519977
Homo sapiens mRNA for U3 snoRNP associated 55 kDa protein	AA465355	Hs.153768	RNU3IP2		2.15229	2.16388	141.999	145.84	0.685081	0.973667	0.438671
3-hydroxymethyl-3-methylglutaryl-Coenzyme A lyase (hydroxymethylglutaricaciduria)	AA458779	Hs.533444	HMGCL		1.67013	1.68172	46.7877	48.053	0.361284	0.973669	0.5141
Homo sapiens Munc13 mRNA; complete cds	AA416685	Hs.493791	UNC13B		3.60271	3.6143	4006.01	4114.34	0.2293	0.973669	0.0686641
Human hematopoietic progenitor kinase (HPK1) mRNA; complete cds	T50313	Hs.95424	MAP4K1		1.7713	1.78288	59.0613	60.6567	0.662736	0.973697	0.526546
DNA-damage-inducible transcript 1	AA147214	Hs.554034			1.54561	1.55718	35.1248	36.0732	0.254715	0.973708	0.141085
Human glutamate receptor 2 (HBGR2) mRNA; complete cds	H06193	Hs.32763	GRIA2		1.77283	1.78438	59.269	60.8674	0.592245	0.97374	0.143894
H.sapiens mRNA for USF2a & USF2b; clone P9DH	AA489017	Hs.454534	USF2		1.6108	1.62235	40.8135	41.9135	0.322851	0.973755	0.404781
Human armadillo repeat protein mRNA; complete cds	H17975	Hs.326730	ARVCF		1.70149	1.71301	50.2905	51.6424	0.438589	0.973822	0.405765
Cathepsin L	W73874	Hs.418123	CTSL		1.87427	1.88578	74.8638	76.8735	0.526148	0.973857	0.513528
Fibroblast growth factor receptor 3 (achondroplasia; thanatophoric dwarfism)	AA419620	Hs.1420	FGFR3		1.62705	1.63855	42.3692	43.5058	0.462894	0.973875	0.514103
Acid finger protein ZNF173	AA490855	Hs.485041	TRIM26		1.90258	1.91406	79.9058	82.0474	0.782223	0.973898	0.439603
Fibroblast growth factor 1 (acidic){alternative products}	AA015914	Hs.483635	FGF1		1.8153	1.82678	65.3587	67.1086	0.583739	0.973925	0.447504
Transketolase (Wernicke-Korsakoff syndrome)	AA070358	Hs.89643	TKT		1.54912	1.56059	35.4095	36.3568	0.391099	0.973944	0.247154
ATP synthase; H+ transporting; mitochondrial F1 complex; delta subunit	AA669314	Hs.418668	ATP5D		1.67041	1.68186	46.8178	48.0681	0.363879	0.973989	0.503963
Human RecA-like protein (hREC2) mRNA; complete cds	N70362	Hs.172587	RAD51L1		1.56945	1.58089	37.1063	38.0969	0.183987	0.973999	0.35002
Homo sapiens eukaryotic translation initiation factor 3 subunit (p42) mRNA; complete cds	AA668703	Hs.529059	EIF3S4		1.70188	1.7133	50.3358	51.6771	0.531217	0.974046	0.526546
CDC46 HOMOLOG	AA285155	Hs.517582	MCM5		2.58459	2.596	384.225	394.461	0.729569	0.974049	0.3609
Cerebellar degeneration-related protein (62kD)	AA074613	Hs.513430	CDR2		2.34144	2.35286	219.504	225.35	0.612114	0.974061	0.421754
Human brain mRNA homologous to 3'UTR of human CD24 gene; partial sequence	H59916	Hs.375108	CD24		1.54635	1.55773	35.1842	36.1189	0.262152	0.974122	0.175508
Human ribosomal protein L10 mRNA; complete cds	AA434088	Hs.381219	RPL15		1.94898	1.96032	88.9159	91.2676	0.536249	0.974232	0.447248
Macrophage stimulating 1 (hepatocyte growth factor-like)	T51539	Hs.535250	MSTP9		3.68882	3.70014	4884.54	5013.5	0.257374	0.974277	0.0549896
H.sapiens mRNA for skeletal muscle-specific calpain	AA426053	Hs.143261	CAPN3		1.50643	1.51769	32.0942	32.9374	0.409606	0.9744	0.213473
H.sapiens mRNA for protein kinase; Dyrk2	AA452149	Hs.173135	DYRK2		1.85052	1.86178	70.8794	72.7415	0.571932	0.974401	0.432032
Adrenergic; beta-2-; receptor; surface	H90431	Hs.2551	ADRB2		3.12863	3.13988	1344.71	1380.01	0.592713	0.974419	0.431271
H.sapiens mRNA for elongation factor-1-gamma	R43973	Hs.444467	EEF1G		2.47557	2.48678	298.929	306.748	0.789376	0.97451	0.454562
KERATIN; TYPE II CYTOSKELETAL 1	AA706022	Hs.80828	KRT1		1.73787	1.74907	54.685	56.1142	0.46717	0.97453	0.516473
H.sapiens mRNA for protease inhibitor 12 (PI12; neuroserpin)	AA115877	Hs.478153	SERPINI1		1.54185	1.55304	34.8214	35.7303	0.212843	0.974562	0.149575
HOMEOBOX/POU DOMAIN PROTEIN RDC-1	AA428196	Hs.211588	POU4F1		1.54407	1.55526	35.0001	35.9134	0.236933	0.974571	0.12049
Human reelin (RELN) mRNA; complete cds	R45102	Hs.132439	RELN		1.87978	1.89097	75.82	77.7979	0.6779	0.974577	0.478222
Metallopeptidase 1 (33 kD)	H98666	Hs.461777	PCOLN3		1.82413	1.8353	66.7013	68.4388	0.650346	0.974613	0.479497
Plasminogen activator inhibitor; type I	N54794	Hs.414795	SERPINE1		1.58088	1.59204	38.0964	39.0881	0.394848	0.974629	0.338086
Human lysophosphatidic acid acyltransferase-alpha mRNA; complete cds	AA458922	Hs.409230	AGPAT1		1.84642	1.85754	70.213	72.0337	0.548725	0.974724	0.403386
H.sapiens mRNA for MAP kinase activated protein kinase	AA455056	Hs.519276	MAPKAPK2		3.40499	3.41608	2540.9	2606.64	0.408775	0.974782	0.21209
Homo sapiens CEV14 mRNA; partial cds	AA481028	Hs.546327	TRIP11		1.57305	1.58414	37.4151	38.3828	0.295399	0.974789	0.202965
Human splicing factor SRp55-2 (SRp55) mRNA; complete cds	AA169645	Hs.472785			1.66132	1.67241	45.8478	47.0333	0.28564	0.974794	0.496084
FK506-binding protein 3 (25kD)	AA482251	Hs.282177	PIP5K1C		2.08334	2.09442	121.154	124.286	0.516953	0.974797	0.438671
Human lunatic fringe mRNA; partial cds	R56562	Hs.159142	LFNG		1.59709	1.60814	39.5446	40.5638	0.292446	0.974875	0.338629
Homo sapiens semaphorin F homolog mRNA; complete cds	AA436152	Hs.321637	SEMA5A		1.6078	1.61876	40.532	41.5677	0.36805	0.975084	0.404711
Human cytoplasmic beta-actin gene; complete cds	R44290	Hs.520640	ACTB		3.41118	3.42211	2577.41	2643.09	0.801326	0.975148	0.312632
Human endothelial PAS domain protein 1 (EPAS1) mRNA; complete cds	AA680300	Hs.468410	EPAS1		1.84089	1.85181	69.3244	71.0902	0.861894	0.975162	0.505537
INTERFERON-INDUCED 17 KD PROTEIN	AA406020	Hs.458485	G1P2		1.61601	1.62694	41.3061	42.3582	0.297545	0.975162	0.532883
H.sapiens mRNA for rho GDP-dissociation Inhibitor 1	AA459400	Hs.159161	ARHGDIA		1.64162	1.65254	43.815	44.9302	0.567525	0.975178	0.424162
H.sapiens mRNA for NADP+-dependent malic enzyme	AA779401	Hs.199743	ME3		1.57602	1.58688	37.6721	38.6262	0.274428	0.975299	0.158645
Cyclin-dependent kinase 7 (homolog of Xenopus MO15 cdk-activating kinase)	R22625	Hs.184298	CDK7		1.57688	1.58774	37.7469	38.7022	0.20465	0.975317	0.147443
Procollagen-proline; 2-oxoglutarate 4-dioxygenase (proline 4-hydroxylase); alpha polypeptide	AA457671	Hs.500047	P4HA1		1.7483	1.75909	56.0139	57.4229	0.582254	0.975462	0.529205
[truncated: 2,134 more rows]
