# Supplementary material for: A Marfan syndrome gene expression phenotype in cultured skin fibroblasts
Source: BMC Genomics. 2007 Sep 12;8:319. doi: 10.1186/1471-2164-8-319 (PMC2174953; doi:10.1186/1471-2164-8-319)
Supplement: Additional file 2 — Delta delta CT values for the qRT-PCR analysis. The data provide the average delta delta CT values for all the subjects identified (T) in Table 1. [file 1471-2164-8-319-S2.xls]

## Sheet: taqman
Subject	Affected	COL1A2	ELN	FBN1	INHBA	LMO7	PCOLCE	PDCD10	PLOD2	PTGES	VDR	lgids	SubjectGroup	SubjectNum	sex	age	Mutation	MuCode	platformA	platformT
ON 1	FALSE	0.912833	0.77721	1.30109	0.178656	0.500183	1.898	0.770689	0.364958	1.93767	2.67802	UC 1	UC	1	F	74		u		T
ON 2	FALSE	2.0825	4.6139	1.33438	0.728942	1.07729	1.84871	0.751692	0.219841	0.859731	1.82541	UC 2	UC	2	F	34		u		T
ON 3	FALSE	1.42292	3.24871	1.38032	1.06368	0.379185	1.61579	1.05832	0.463397	13.9642	0.969217	UC 3	UC	3	F	34		u	A	T
ON 4	FALSE	1.01092	0.00445514	0.961118	0.399604	0.341767	1.39498	0.605488	0.362353	1.93124	0.949107	UC 4	UC	4	F	34		u	A	T
ON 5	FALSE	1.33138	0.199674	1.5389	0.120074	0.281293	0.965629	0.372018	0.182933	2.34346	0.579657	UC 5	UC	5	F	38		u	A	T
ON 6	FALSE	1.14488	0.630157	1.82067	0.0582756	0.217627	1.00519	0.444843	0.149761	1.79645	0.343007	UC 6	UC	6	F	35		u	A	T
ON 7	FALSE	1.85378	1.82681	1.52685	0.397806	0.538517	1.58889	0.650091	0.264637	2.23644	1.57153	UC 7	UC	7	F	15		u	A	T
ON 8	FALSE	1.37508	3.31514	1.578	0.307698	0.538062	1.47399	0.536752	0.152719	2.39228	2.58475	UC 10	UC	10	F	25		u	A	T
ON 9	FALSE	0.703754	1.85762	1.04479	0.0331077	0.409007	1.15082	0.519917	0.0664536	2.03323	0.364721	UC 13	UC	13	M	72		u	A	T
ON 10	FALSE	1.48749	5.17071	1.10047	0.180912	0.448196	1.31844	0.401973	0.444933	0.870214	2.14341	UC 14	UC	14	M	49		u	A	T
ON 11	FALSE	1.0641	0.0903915	0.792008	0.462396	0.370107	1.1267	0.442261	0.307331	2.28874	1.25828	UC 15	UC	15	M	36		u	A	T
ON 12	FALSE	1.27381	0.0585379	1.40593	0.271438	0.424164	0.944561	0.45319	0.150013	2.46323	0.364213	UC 16	UC	16	M	43		u	A	T
ON 13	FALSE	1.56407	1.46136	2.07238	0.386754	1.56308	1.9863	0.975837	0.215706	2.26122	1.60996	UC 17	UC	17	M	35		u	A	T
ON 14	FALSE	1.39379	3.27324	1.35692	0.460549	0.390256	1.73476	0.59043	0.393164	4.55679	1.98242	UC 18	UC	18	M	15		u	A	T
ON 15	FALSE	2.33034	2.50279	1.38872	1.49798	0.870611	1.4789	0.854393	1.06551	3.93365	2.61067	UC 19	UC	19	M	71		u	A	T
ON 16	FALSE	1.65533	3.12888	1.62551			1.29989	0.561952			0.3505	UC 20	UC	20	M	14		u	A	T
NN 1	FALSE	2.58743	1.68235	0.688635	0.306159	0.105132	0.445237	0.922126	0.518516	0.83879	1.21822	UC 22	UC	22	M	25		u		T
NN 2	FALSE	3.78901	5.30929	0.466875	0.30483	0.088942	0.421511	0.710783	0.35168	0.836952	1.54719	UC 23	UC	23	F	56		u		T
NN 3	FALSE	4.62312	3.97475	0.887516	0.330918	0.0851059	0.563255	0.833314	0.232254	0.789389	0.176159	UC 24	UC	24	M	39		u		T
NN 4	FALSE	3.21465	1.30576	0.743612	0.318792	0.0890759	0.551502	0.972355	0.309917	1.07348	0.184878	UC 25	UC	25	F	38		u		T
NN 5	FALSE	13.5386	2.73719	0.565102	4.11753	0.237627	0.460856	0.0186442	0.199512	3.47381	4.06295	UC 26	UC	26	F	59		u		T
NN 6	FALSE	3.95651	2.3264	0.837309	0.177445	0.0826309	0.581922	0.829994	0.173392	0.440554	1.60287	UC 27	UC	27	M	30		u		T
NN 7	FALSE	4.79385	1.6976	0.767907	0.230881	0.0809945	0.471781	0.670409	0.2729	0.483602	6.02415	UC 28	UC	28	M	32		u		T
NN 8	FALSE	7.01754	1.99857	1.39218	4.07641	0.286792	0.726493	1.93377	1.02032	1.28688	3.78612	UC 29	UC	29	M	55		u		T
NN 9	FALSE	3.46006	1.25494	1.25573	1.31414	0.191999	0.546051	1.00862	0.460204	1.37765	6.70025	UC 30	UC	30	M	43		u		T
NN 10	FALSE	2.95707	2.59978	0.75049	0.801535	0.113927	0.551171	0.796445	0.269304	1.03362	1.76448	UC 31	UC	31	F	58		u		T
NN 11	FALSE	4.63164	3.21297	0.90844	0.250809	0.0867268	0.337843	1.01707	0.28127	0.751285	0.170771	UC 32	UC	32	F	52		u		T
NN 12	FALSE	4.27821	3.3957	0.88193	0.444541	0.103976	0.487384	0.89152	0.497721	0.667203	0.945593	UC 33	UC	33	F	23		u		T
NN 13	FALSE	4.10087	2.33212	0.944635	0.577517	0.108961	0.574156	1.01512	0.538272	2.75942	0.0290787	UC 34	UC	34	F	55		u		T
NN 14	FALSE	3.92189	3.74424	0.85575	0.331071	0.0602855	0.417955	0.954602	0.227121	1.33838	0.778003	UC 35	UC	35	M	38		u		T
NN 15	FALSE	5.26993	4.1764	0.935568	0.161175	0.0796866	0.79332	1.13721	0.297788	0.619674	1.01385	UC 36	UC	36	F	36		u		T
NN 16	FALSE	3.6492	5.24723	0.941712	0.384925	0.0843557					1.13079	UC 37	UC	37	F	41		u		T
60 FR	TRUE	0.906422	0.84213	0.834269	0.403588	1.26256	0.870773	1.10582	0.714403	1.17652	0.690888		60	FR	M	7	PTC ex 63	p	A	T
FB 1040	TRUE	1.22181	0.194474	0.951073	0.15378	0.365608	0.925838	0.961537	0.314749	0.521957	1.25573		FB	1040	F	29	Cys ex 32	c	A	T
FB 1069	TRUE	1.43019	0.0925189	1.77714	0.56635	3.75068	1.89394	1.75458	1.84597	1.45012	0.908109		FB	1069	F	4	Cys ex 31	c		T
FB 1234	TRUE	0.844718	0.00757071	0.410408	0.51078	0.62245	1.36672	0.996364	0.317057	0.735941	0.0692564		FB	1234	F	34	PTC ex 28	p	A	T
FB 1286	TRUE	1.03588	0.0467405	0.404646	0.166162	0.770434	1.28607	0.990626	0.956169	0.31096	0.0899015		FB	1286	F	33	PTC ex 50	p	A	T
FB 1627	TRUE	1.92796	0.0687392	2.41022	14.6078	0.958143	0.392954	1.37616	7.81706	2.65022	0.335534		FB	1627	M	34	Cys ex 49	c	A	T
FB 773	TRUE	1.08615	0.0973794	0.458832	0.405299	0.75887	1.07583	1.3962	0.499035	0.220619	0.103565		FB	773	F	48	PTC ex 28	p	A	T
FB 783	TRUE	1.71426	0.660897	2.7121	1.4277	0.87347	1.64976	1.21416	1.32978	0.983859	0.188905		FB	783	F	33	Cys ex 27	c	A	T
FB 836	TRUE	0.819065	0.0149397	1.24032	0.437413	1.26763	1.42175	1.22822	0.593959	1.48599	0.332619		FB	836	F	31	Cys ex 20	c	A	T
FB 837	TRUE	1.05706	0.366904	1.55657	0.473142	0.552057	1.31356	0.957879	0.595568	0.147635	0.0819141		FB	837	M	10	Cys ex 20	c	A	T
FB 837	TRUE	1.04427	0.00919969	0.768309	0.187155	0.622893	1.00238	1.00908	0.35192	0.233699	0.0725179		FB	1211	M	20	Cys ex 51	c	A	T
FB 881	TRUE	0.583618	0.0152054	0.463811	0.191065	1.11282	0.803901	1.14389	0.453915	0.408636	0.056563		FB	881	M	24	Cys ex 38	c	A	T
FB 890	TRUE	0.913728	0.0132081	1.15635	0.385618	1.08277	1.95086	1.31943	0.484475	1.71802	0.575792		FB	890	F	0.333333	del ex 44-46	d	A	T
FB 969	TRUE	1.20075	0.00832952	0.596451	0.894304	0.525203	1.34405	1.18027	1.10408	2.2277	0.181189		FB	969	F	53	PTC ex 15	p	A	T
FB 970	TRUE	1.21504	0.146394	1.00774	1.14601	1.59775	2.0743	1.06063	0.30669	0.827674	0.570213		FB	970	M	38	del ex 54	d		T
FB 992	TRUE	2.02409	0.0183771	1.18329	7.38701	0.804135	0.916444	0.979189	2.31629	0.44984	0.214395		FB	992	M	49	PTC ex 21	p	A	T
GD021	TRUE	0.318806	0.0262712	0.64561	0.517258	2.3556	0.523599	0.888654	0.365588	1.59724	0.413825		GD	21	M	17	PTC ex 63	p	A	T
GD1051	TRUE	2.83281	3.12975	1.89095	1.17373	3.29387	1.10075	1.7589	2.02345	2.62022	0.522134		GD	1051	F	45	PTC ex 24	p	A	T
NMFS1	TRUE	1.62206	0.0911079	3.06511	1.3216	0.72351	1.26374	1.53282	0.661206	1.76685	2.74539	mfs 1	MFS	1	M	37	AF	a		T
NMFS 10	TRUE	3.14066	2.77304	3.22852	0.747853	0.919948	1.92241	1.36541	0.957583	5.26984	1.38358	mfs 10	MFS	10	F	17	AF	a		T
NMFS 11	TRUE	1.95876	0.0136157	2.6723	0.393186	0.533719	2.17643	1.17894	1.04492	0.840184	0.372297	mfs 11	MFS	11	F	42	AF	a		T
NMFS 12	TRUE	1.55821	0.0745363	2.17172	0.222251	0.462244	1.6911	0.725349	0.472404	1.0807	3.01059	mfs 12	MFS	12	M	32	AF	a		T
NMFS 13	TRUE	1.62325	1.79449	1.50953	0.328101	0.492046	1.0828	1.08741	0.577946	1.51293	2.28189	mfs 13	MFS	13	F	47	AF	a		T
NMFS 14	TRUE	2.5301	0.489769	2.09218	1.29948	0.888089	1.62009	1.12856	0.608077	2.08747	0.838998	mfs 14	MFS	14	M	17	AF	a		T
NMFS 17	TRUE	1.69142	2.86476	1.99328	0.39489	0.54412	1.05233	0.841587	0.592924	0.793907	1.6113	mfs 17	MFS	17	M	53	AF	a		T
NMFS 18	TRUE	2.04532	2.31825	2.44961	1.24338	0.710329	1.80266	1.35232	2.23623	11.3192	1.74636	mfs 18	MFS	18	M	38	AF	a		T
NMFS 20	TRUE	1.44881	0.134617	1.53962	0.247153	0.410641	1.08617	1.10553	0.608383	2.96774	0.381278	mfs 20	MFS	20	M	46	AF	a		T
NMFS 3	TRUE	1.71265	1.01254	3.6077	0.1513	0.409031	1.61856	0.97337	0.315385	3.58088	0.438618	mfs 3	MFS	3	M	25	AF	a		T
NMFS 4	TRUE	1.84667	0.171462	2.57348	0.56346	0.728349	1.26749	1.25292	0.26687	3.17023	0.378494	mfs 4	MFS	4	F	45	AF	a		T
NMFS 5	TRUE	1.68965	0.103472	2.35215	0.491769	0.574424	1.57724	0.973731	0.558634	1.21287	2.36441	mfs 5	MFS	5	F	68	AF	a		T
NMFS 6	TRUE	1.62149	0.026339	2.09867	0.647026	0.894	1.65444	2.01587	1.1512	2.14311	6.19732	mfs 6	MFS	6	M	48	AF	a		T
NMFS 7	TRUE	1.27232	0.0716366	1.86722	0.180558	0.426803	1.44055	0.92381	0.350646	0.817096	0.395358	mfs 7	MFS	7	F	29	AF	a		T
NMFS 8	TRUE	1.36504	0.0650971	1.39736	0.362687	0.608043	1.08122	1.18125	0.411261	1.12443	3.35546	mfs 8	MFS	8	M	44	AF	a		T
NMFS 9	TRUE	2.71708	2.60197	3.02171	0.483566	0.0316447	0.00736127	2.60442	0.173155	1.13552	0.571314	mfs 9	MFS	9	F	55	AF	a		T
FB 1359	TRUE	1.67529	0.265765	1.2912	0.424463	1.02731	1.28999	1.29585	0.975617	0.920867	2.16672		FB	1359	M	28	Cys ex 64	c		T
FB 751	TRUE	2.67454	1.25666	1.30819	1.26889	3.76932	1.56386	1.76182	1.90759	2.03263	0.732017		FB	751	F	54	PTC ex 34	p		T
FB 774	TRUE	0.668333	0.00652595	0.707715	0.0332176	0.653104	1.00696	0.658005	0.255982	0.628689	1.52007		FB	774	F	40	del ex 42-43	d		T
FB 829	TRUE	0.0720586	0.0198448	0.0892876	0.0482953	0.0266912	0.153003	0.11587	0.0517295	0.146852	0.0291125		FB	829	M	21	Cys ex 49	c		T
FB 857	TRUE	0.345101	0.0998814	0.273149	0.0695833	0.118048	0.371287	0.290676	0.150155	0.578851	0.0654284		FB	857	M	16	PTC ex 28	p		T
FB 882	TRUE	0.0474737	0.00394633	0.0519801	0.00658783	0.130819	0.0570695	0.0402799	0.0310871	0.0503267	0.0427319		FB	882	F	27	Cys ex 33	c		T
FB 984	TRUE	0.305861	0.0699905	0.31292	0.210239	0.260586	0.503324	0.341346	0.267214	0.125189	0.02725		FB	984	M	22	Cys ex 28	c		T
FB 997	TRUE	0.195344	0.00185308	0.128286	0.163265	0.236198	0.214606	0.209917	0.298171	0.118898	0.0265994		FB	997	F	48	PTC ex 36	p		T
ave N		3.07489	2.47359	1.12661	0.666985	0.330179	0.992322	0.764575	0.348462	2.12131	1.66626
ave MFS		1.38105	0.525957	1.48264	1.00802	0.908475	1.17662	1.10187	0.888441	1.55219	0.936801
ratio		0.449138	0.212629	1.31602	1.51131	2.75146	1.18573	1.44116	2.5496	0.731715	0.562219
ttest		3.83047e-05	1.28644e-09	0.0259543	0.231536	0.000390821	0.0778453	0.000720092	0.0108144	0.135804	0.0144464
													SUBJECTS LACKING TAQMAN DATA:
													GD	32	F	9	PTC ex 64	p	A
													UC	8	F	11		u	A
													UC	9	F	5		u	A
													UC	11	F	49		u	A
													UC	12	F	40		u	A
													UC	21	M	50		u	A
